# Supplementary material for: Systematic analysis of lysine malonylation in Streptococcus mutans
Source: Front Cell Infect Microbiol. 2022 Nov 28;12:1078572. doi: 10.3389/fcimb.2022.1078572 (PMC9742479; doi:10.3389/fcimb.2022.1078572)
Supplement: Supplementary file 2 [file Table_1.xlsx]

## Sheet: Sheet1
Protein accession	Position	Amino acid	Protein description	Gene name	Localization probability	PEP	Score	Charge	Modified sequence	Mass error [ppm]	MS/MS Counts	PG	BG	BG/PG Ratio	Subcellular localization	KEGG KO No.	KEGG Gene	KEGG pathway	Biological Process	Cellular Component	Molecular Function	Pfam ID	Domain description	COG/KOG category	COG/KOG NO.	COG/KOG description
G1XVB9	244	K	50S ribosomal protein L2 OS=Streptococcus mutans serotype c (strain ATCC 700610 / UA159) OX=210007 GN=rplB PE=3 SV=1	rplB	1	0.0154943	52.591	2	K(1)APSTPWGK	0.40166	1		1.042		Unknown	K02886	RP-L2, MRPL2, rplB; large subunit ribosomal protein L2	map03010 Ribosome	GO:0000027 ribosomal large subunit assembly; GO:0002181 cytoplasmic translation; GO:0006412 translation; GO:0006518 peptide metabolic process; GO:0006807 nitrogen compound metabolic process; GO:0006996 organelle organization; GO:0008152 metabolic process; GO:0009058 biosynthetic process; GO:0009059 macromolecule biosynthetic process; GO:0009987 cellular process; GO:0010467 gene expression; GO:001…	GO:0005622 intracellular; GO:0005623 cell; GO:0005737 cytoplasm; GO:0005829 cytosol; GO:0005840 ribosome; GO:0005886 plasma membrane; GO:0015934 large ribosomal subunit; GO:0016020 membrane; GO:0022625 cytosolic large ribosomal subunit; GO:0022626 cytosolic ribosome; GO:0032991 protein-containing complex; GO:0043226 organelle; GO:0043228 non-membrane-bounded organelle; GO:0043229 intracellular or…	GO:0003676 nucleic acid binding; GO:0003723 RNA binding; GO:0003735 structural constituent of ribosome; GO:0005198 structural molecule activity; GO:0005488 binding; GO:0008270 zinc ion binding; GO:0043167 ion binding; GO:0043169 cation binding; GO:0046872 metal ion binding; GO:0046914 transition metal ion binding; GO:0097159 organic cyclic compound binding; GO:1901363 heterocyclic compound bindin…	PF00181; PF03947	Ribosomal Proteins L2, RNA binding domain; Ribosomal Proteins L2, C-terminal domain	J	COG0090	Ribosomal protein L2
G1XVB9	71	K	50S ribosomal protein L2 OS=Streptococcus mutans serotype c (strain ATCC 700610 / UA159) OX=210007 GN=rplB PE=3 SV=1	rplB	1	0.111867	40.224	2	NK(1)DGVEAVVK	0.14224	1		1.042		Unknown	K02886	RP-L2, MRPL2, rplB; large subunit ribosomal protein L2	map03010 Ribosome	GO:0000027 ribosomal large subunit assembly; GO:0002181 cytoplasmic translation; GO:0006412 translation; GO:0006518 peptide metabolic process; GO:0006807 nitrogen compound metabolic process; GO:0006996 organelle organization; GO:0008152 metabolic process; GO:0009058 biosynthetic process; GO:0009059 macromolecule biosynthetic process; GO:0009987 cellular process; GO:0010467 gene expression; GO:001…	GO:0005622 intracellular; GO:0005623 cell; GO:0005737 cytoplasm; GO:0005829 cytosol; GO:0005840 ribosome; GO:0005886 plasma membrane; GO:0015934 large ribosomal subunit; GO:0016020 membrane; GO:0022625 cytosolic large ribosomal subunit; GO:0022626 cytosolic ribosome; GO:0032991 protein-containing complex; GO:0043226 organelle; GO:0043228 non-membrane-bounded organelle; GO:0043229 intracellular or…	GO:0003676 nucleic acid binding; GO:0003723 RNA binding; GO:0003735 structural constituent of ribosome; GO:0005198 structural molecule activity; GO:0005488 binding; GO:0008270 zinc ion binding; GO:0043167 ion binding; GO:0043169 cation binding; GO:0046872 metal ion binding; GO:0046914 transition metal ion binding; GO:0097159 organic cyclic compound binding; GO:1901363 heterocyclic compound bindin…	PF00181; PF03947	Ribosomal Proteins L2, RNA binding domain; Ribosomal Proteins L2, C-terminal domain	J	COG0090	Ribosomal protein L2
G1XVB9	258	K	50S ribosomal protein L2 OS=Streptococcus mutans serotype c (strain ATCC 700610 / UA159) OX=210007 GN=rplB PE=3 SV=1	rplB	1	0.0724716	55.235	2	PALGLK(1)TR	-0.6141	1		1.042		Unknown	K02886	RP-L2, MRPL2, rplB; large subunit ribosomal protein L2	map03010 Ribosome	GO:0000027 ribosomal large subunit assembly; GO:0002181 cytoplasmic translation; GO:0006412 translation; GO:0006518 peptide metabolic process; GO:0006807 nitrogen compound metabolic process; GO:0006996 organelle organization; GO:0008152 metabolic process; GO:0009058 biosynthetic process; GO:0009059 macromolecule biosynthetic process; GO:0009987 cellular process; GO:0010467 gene expression; GO:001…	GO:0005622 intracellular; GO:0005623 cell; GO:0005737 cytoplasm; GO:0005829 cytosol; GO:0005840 ribosome; GO:0005886 plasma membrane; GO:0015934 large ribosomal subunit; GO:0016020 membrane; GO:0022625 cytosolic large ribosomal subunit; GO:0022626 cytosolic ribosome; GO:0032991 protein-containing complex; GO:0043226 organelle; GO:0043228 non-membrane-bounded organelle; GO:0043229 intracellular or…	GO:0003676 nucleic acid binding; GO:0003723 RNA binding; GO:0003735 structural constituent of ribosome; GO:0005198 structural molecule activity; GO:0005488 binding; GO:0008270 zinc ion binding; GO:0043167 ion binding; GO:0043169 cation binding; GO:0046872 metal ion binding; GO:0046914 transition metal ion binding; GO:0097159 organic cyclic compound binding; GO:1901363 heterocyclic compound bindin…	PF00181; PF03947	Ribosomal Proteins L2, RNA binding domain; Ribosomal Proteins L2, C-terminal domain	J	COG0090	Ribosomal protein L2
G1XVB9	108	K	50S ribosomal protein L2 OS=Streptococcus mutans serotype c (strain ATCC 700610 / UA159) OX=210007 GN=rplB PE=3 SV=1	rplB	1	0.000583106	80.026	2	SYIVAPK(1)GLEVGQR	-1.2304	1		1.042		Unknown	K02886	RP-L2, MRPL2, rplB; large subunit ribosomal protein L2	map03010 Ribosome	GO:0000027 ribosomal large subunit assembly; GO:0002181 cytoplasmic translation; GO:0006412 translation; GO:0006518 peptide metabolic process; GO:0006807 nitrogen compound metabolic process; GO:0006996 organelle organization; GO:0008152 metabolic process; GO:0009058 biosynthetic process; GO:0009059 macromolecule biosynthetic process; GO:0009987 cellular process; GO:0010467 gene expression; GO:001…	GO:0005622 intracellular; GO:0005623 cell; GO:0005737 cytoplasm; GO:0005829 cytosol; GO:0005840 ribosome; GO:0005886 plasma membrane; GO:0015934 large ribosomal subunit; GO:0016020 membrane; GO:0022625 cytosolic large ribosomal subunit; GO:0022626 cytosolic ribosome; GO:0032991 protein-containing complex; GO:0043226 organelle; GO:0043228 non-membrane-bounded organelle; GO:0043229 intracellular or…	GO:0003676 nucleic acid binding; GO:0003723 RNA binding; GO:0003735 structural constituent of ribosome; GO:0005198 structural molecule activity; GO:0005488 binding; GO:0008270 zinc ion binding; GO:0043167 ion binding; GO:0043169 cation binding; GO:0046872 metal ion binding; GO:0046914 transition metal ion binding; GO:0097159 organic cyclic compound binding; GO:1901363 heterocyclic compound bindin…	PF00181; PF03947	Ribosomal Proteins L2, RNA binding domain; Ribosomal Proteins L2, C-terminal domain	J	COG0090	Ribosomal protein L2
I6L8Y0	150	K	Alkyl hydroperoxide reductase C OS=Streptococcus mutans serotype c (strain ATCC 700610 / UA159) OX=210007 GN=ahpC PE=3 SV=1	ahpC	1	0.000483783	71.896	2	DASTLIDK(1)VR	-0.78349	1		0.561		Cytoplasmic	K03386	PRDX2_4, ahpC; peroxiredoxin (alkyl hydroperoxide reductase subunit C) [EC:1.11.1.15]		GO:0006873 cellular ion homeostasis; GO:0006875 cellular metal ion homeostasis; GO:0006879 cellular iron ion homeostasis; GO:0006950 response to stress; GO:0006979 response to oxidative stress; GO:0007154 cell communication; GO:0008152 metabolic process; GO:0009267 cellular response to starvation; GO:0009605 response to external stimulus; GO:0009636 response to toxic substance; GO:0009970 cellula…	GO:0005622 intracellular; GO:0005623 cell; GO:0005737 cytoplasm; GO:0005829 cytosol; GO:0009321 alkyl hydroperoxide reductase complex; GO:0032991 protein-containing complex; GO:1902494 catalytic complex; GO:1990204 oxidoreductase complex;	GO:0003824 catalytic activity; GO:0004601 peroxidase activity; GO:0005488 binding; GO:0005515 protein binding; GO:0016209 antioxidant activity; GO:0016491 oxidoreductase activity; GO:0016667 oxidoreductase activity, acting on a sulfur group of donors; GO:0016671 oxidoreductase activity, acting on a sulfur group of donors, disulfide as acceptor; GO:0016684 oxidoreductase activity, acting on peroxi…	PF00578; PF10417	AhpC/TSA family; C-terminal domain of 1-Cys peroxiredoxin	O	COG0450	Peroxiredoxin
I6L8Y0	177	K	Alkyl hydroperoxide reductase C OS=Streptococcus mutans serotype c (strain ATCC 700610 / UA159) OX=210007 GN=ahpC PE=3 SV=1	ahpC	1	0.00146008	82.822	2	EGAETLK(1)PSLDLVGK	0.15818	1		0.561		Cytoplasmic	K03386	PRDX2_4, ahpC; peroxiredoxin (alkyl hydroperoxide reductase subunit C) [EC:1.11.1.15]		GO:0006873 cellular ion homeostasis; GO:0006875 cellular metal ion homeostasis; GO:0006879 cellular iron ion homeostasis; GO:0006950 response to stress; GO:0006979 response to oxidative stress; GO:0007154 cell communication; GO:0008152 metabolic process; GO:0009267 cellular response to starvation; GO:0009605 response to external stimulus; GO:0009636 response to toxic substance; GO:0009970 cellula…	GO:0005622 intracellular; GO:0005623 cell; GO:0005737 cytoplasm; GO:0005829 cytosol; GO:0009321 alkyl hydroperoxide reductase complex; GO:0032991 protein-containing complex; GO:1902494 catalytic complex; GO:1990204 oxidoreductase complex;	GO:0003824 catalytic activity; GO:0004601 peroxidase activity; GO:0005488 binding; GO:0005515 protein binding; GO:0016209 antioxidant activity; GO:0016491 oxidoreductase activity; GO:0016667 oxidoreductase activity, acting on a sulfur group of donors; GO:0016671 oxidoreductase activity, acting on a sulfur group of donors, disulfide as acceptor; GO:0016684 oxidoreductase activity, acting on peroxi…	PF00578; PF10417	AhpC/TSA family; C-terminal domain of 1-Cys peroxiredoxin	O	COG0450	Peroxiredoxin
I6L8Y0	168	K	Alkyl hydroperoxide reductase C OS=Streptococcus mutans serotype c (strain ATCC 700610 / UA159) OX=210007 GN=ahpC PE=3 SV=1	ahpC	1	1.75397e-06	140.57	2	QHPGEVCPAK(1)WK	-0.48062	2		0.561		Cytoplasmic	K03386	PRDX2_4, ahpC; peroxiredoxin (alkyl hydroperoxide reductase subunit C) [EC:1.11.1.15]		GO:0006873 cellular ion homeostasis; GO:0006875 cellular metal ion homeostasis; GO:0006879 cellular iron ion homeostasis; GO:0006950 response to stress; GO:0006979 response to oxidative stress; GO:0007154 cell communication; GO:0008152 metabolic process; GO:0009267 cellular response to starvation; GO:0009605 response to external stimulus; GO:0009636 response to toxic substance; GO:0009970 cellula…	GO:0005622 intracellular; GO:0005623 cell; GO:0005737 cytoplasm; GO:0005829 cytosol; GO:0009321 alkyl hydroperoxide reductase complex; GO:0032991 protein-containing complex; GO:1902494 catalytic complex; GO:1990204 oxidoreductase complex;	GO:0003824 catalytic activity; GO:0004601 peroxidase activity; GO:0005488 binding; GO:0005515 protein binding; GO:0016209 antioxidant activity; GO:0016491 oxidoreductase activity; GO:0016667 oxidoreductase activity, acting on a sulfur group of donors; GO:0016671 oxidoreductase activity, acting on a sulfur group of donors, disulfide as acceptor; GO:0016684 oxidoreductase activity, acting on peroxi…	PF00578; PF10417	AhpC/TSA family; C-terminal domain of 1-Cys peroxiredoxin	O	COG0450	Peroxiredoxin
I6L912	253	K	Putative amino acid binding protein OS=Streptococcus mutans serotype c (strain ATCC 700610 / UA159) OX=210007 GN=SMU_1942c PE=4 SV=1	SMU_1942c	0.999946	0.00568338	46.768	2	K(1)YLGGSYLPDKK	-0.90392	1		0.754		Unknown	K02030	ABC.PA.S; polar amino acid transport system substrate-binding protein					PF00497	Bacterial extracellular solute-binding proteins, family 3	ET	COG0834	ABC-type amino acid transport/signal transduction systems, periplasmic component/domain
I6L917	49	K	Putative copper chaperone OS=Streptococcus mutans serotype c (strain ATCC 700610 / UA159) OX=210007 GN=copZ PE=4 SV=1	copZ	1	0.0524717	52.201	2	ITGNPSK(1)WSLK	1.7498	1				Unknown				GO:0006810 transport; GO:0006811 ion transport; GO:0006812 cation transport; GO:0006873 cellular ion homeostasis; GO:0006875 cellular metal ion homeostasis; GO:0009987 cellular process; GO:0019725 cellular homeostasis; GO:0030001 metal ion transport; GO:0030003 cellular cation homeostasis; GO:0042592 homeostatic process; GO:0046916 cellular transition metal ion homeostasis; GO:0048878 chemical ho…	GO:0005622 intracellular; GO:0005623 cell; GO:0005737 cytoplasm;	GO:0005488 binding; GO:0043167 ion binding; GO:0043169 cation binding; GO:0046872 metal ion binding; GO:0046914 transition metal ion binding;	PF00403	Heavy-metal-associated domain	P	COG2608	Copper chaperone
I6L917	3	K	Putative copper chaperone OS=Streptococcus mutans serotype c (strain ATCC 700610 / UA159) OX=210007 GN=copZ PE=4 SV=1	copZ	1	0.000471353	63.766	2	MEK(1)TYHIDGLK	-0.34652	1				Unknown				GO:0006810 transport; GO:0006811 ion transport; GO:0006812 cation transport; GO:0006873 cellular ion homeostasis; GO:0006875 cellular metal ion homeostasis; GO:0009987 cellular process; GO:0019725 cellular homeostasis; GO:0030001 metal ion transport; GO:0030003 cellular cation homeostasis; GO:0042592 homeostatic process; GO:0046916 cellular transition metal ion homeostasis; GO:0048878 chemical ho…	GO:0005622 intracellular; GO:0005623 cell; GO:0005737 cytoplasm;	GO:0005488 binding; GO:0043167 ion binding; GO:0043169 cation binding; GO:0046872 metal ion binding; GO:0046914 transition metal ion binding;	PF00403	Heavy-metal-associated domain	P	COG2608	Copper chaperone
I6L922	109	K	NADH oxidase/alkyl hydroperoxidase reductase peroxide-forming OS=Streptococcus mutans serotype c (strain ATCC 700610 / UA159) OX=210007 GN=SMU_765 PE=3 SV=1	SMU_765	1	0.0146095	65.933	2	VETDIVK(1)R	-0.33531	1		0.587		CytoplasmicMembrane	K03387	ahpF; alkyl hydroperoxide reductase subunit F [EC:1.6.4.-]					PF13192; PF07992	Thioredoxin domain; Pyridine nucleotide-disulphide oxidoreductase	O	COG3634	Alkyl hydroperoxide reductase, large subunit
O06941	51	K	Protein GrpE OS=Streptococcus mutans serotype c (strain ATCC 700610 / UA159) OX=210007 GN=grpE PE=3 SV=2	grpE	1	0.0240323	50.116	2	AEDFENK(1)YLR	1.7049	2	0.549	1.334	2.43	Cytoplasmic	K03687	GRPE; molecular chaperone GrpE		GO:0006457 protein folding; GO:0006950 response to stress; GO:0007154 cell communication; GO:0009266 response to temperature stimulus; GO:0009267 cellular response to starvation; GO:0009408 response to heat; GO:0009605 response to external stimulus; GO:0009628 response to abiotic stimulus; GO:0009987 cellular process; GO:0009991 response to extracellular stimulus; GO:0016043 cellular component or…	GO:0005618 cell wall; GO:0005622 intracellular; GO:0005623 cell; GO:0005737 cytoplasm; GO:0005829 cytosol; GO:0009986 cell surface; GO:0030312 external encapsulating structure; GO:0032991 protein-containing complex; GO:0071944 cell periphery;	GO:0000166 nucleotide binding; GO:0000774 adenyl-nucleotide exchange factor activity; GO:0005488 binding; GO:0005515 protein binding; GO:0017076 purine nucleotide binding; GO:0019904 protein domain specific binding; GO:0030234 enzyme regulator activity; GO:0030246 carbohydrate binding; GO:0030247 polysaccharide binding; GO:0030554 adenyl nucleotide binding; GO:0036094 small molecule binding; GO:0…			O	COG0576	Molecular chaperone GrpE (heat shock protein)
O06942	274	K	Chaperone protein DnaK OS=Streptococcus mutans serotype c (strain ATCC 700610 / UA159) OX=210007 GN=dnaK PE=2 SV=2	dnaK	1	0.0133989	64.064	2	AK(1)FDDLTR	0.73646	1		0.784		Cytoplasmic	K04043	dnaK, HSPA9; molecular chaperone DnaK	map03018 RNA degradation; map05152 Tuberculosis	GO:0051704 multi-organism process; GO:0098630 aggregation of unicellular organisms; GO:0098743 cell aggregation;	GO:0005623 cell; GO:0009986 cell surface;	GO:0005488 binding; GO:0030246 carbohydrate binding; GO:0030247 polysaccharide binding; GO:2001065 mannan binding;			O	COG0443	Molecular chaperone
O06942	557	K	Chaperone protein DnaK OS=Streptococcus mutans serotype c (strain ATCC 700610 / UA159) OX=210007 GN=dnaK PE=2 SV=2	dnaK	1	8.82814e-05	110.44	2	AK(1)LEALNEK	-0.39208	2	0.525	1.27	2.419	Cytoplasmic	K04043	dnaK, HSPA9; molecular chaperone DnaK	map03018 RNA degradation; map05152 Tuberculosis	GO:0051704 multi-organism process; GO:0098630 aggregation of unicellular organisms; GO:0098743 cell aggregation;	GO:0005623 cell; GO:0009986 cell surface;	GO:0005488 binding; GO:0030246 carbohydrate binding; GO:0030247 polysaccharide binding; GO:2001065 mannan binding;			O	COG0443	Molecular chaperone
O06942	564	K	Chaperone protein DnaK OS=Streptococcus mutans serotype c (strain ATCC 700610 / UA159) OX=210007 GN=dnaK PE=2 SV=2	dnaK	1	1.61039e-06	109.16	2	LEALNEK(1)AQALAMK	-0.68045	1		0.784		Cytoplasmic	K04043	dnaK, HSPA9; molecular chaperone DnaK	map03018 RNA degradation; map05152 Tuberculosis	GO:0051704 multi-organism process; GO:0098630 aggregation of unicellular organisms; GO:0098743 cell aggregation;	GO:0005623 cell; GO:0009986 cell surface;	GO:0005488 binding; GO:0030246 carbohydrate binding; GO:0030247 polysaccharide binding; GO:2001065 mannan binding;			O	COG0443	Molecular chaperone
O06942	543	K	Chaperone protein DnaK OS=Streptococcus mutans serotype c (strain ATCC 700610 / UA159) OX=210007 GN=dnaK PE=2 SV=2	dnaK	1	0.00020635	100.56	2	DAAQAALDDLK(1)K	0.024136	1		0.784		Cytoplasmic	K04043	dnaK, HSPA9; molecular chaperone DnaK	map03018 RNA degradation; map05152 Tuberculosis	GO:0051704 multi-organism process; GO:0098630 aggregation of unicellular organisms; GO:0098743 cell aggregation;	GO:0005623 cell; GO:0009986 cell surface;	GO:0005488 binding; GO:0030246 carbohydrate binding; GO:0030247 polysaccharide binding; GO:2001065 mannan binding;			O	COG0443	Molecular chaperone
O06942	498	K	Chaperone protein DnaK OS=Streptococcus mutans serotype c (strain ATCC 700610 / UA159) OX=210007 GN=dnaK PE=2 SV=2	dnaK	1	1.30464e-06	128.68	2	DAEANAEADAK(1)R	1.7164	2	0.316	1.389	4.396	Cytoplasmic	K04043	dnaK, HSPA9; molecular chaperone DnaK	map03018 RNA degradation; map05152 Tuberculosis	GO:0051704 multi-organism process; GO:0098630 aggregation of unicellular organisms; GO:0098743 cell aggregation;	GO:0005623 cell; GO:0009986 cell surface;	GO:0005488 binding; GO:0030246 carbohydrate binding; GO:0030247 polysaccharide binding; GO:2001065 mannan binding;			O	COG0443	Molecular chaperone
O06942	133	K	Chaperone protein DnaK OS=Streptococcus mutans serotype c (strain ATCC 700610 / UA159) OX=210007 GN=dnaK PE=2 SV=2	dnaK	1	0.005185	86.952	2	DAGK(1)IAGLEVER	0.61092	2	0.706	1.167	1.653	Cytoplasmic	K04043	dnaK, HSPA9; molecular chaperone DnaK	map03018 RNA degradation; map05152 Tuberculosis	GO:0051704 multi-organism process; GO:0098630 aggregation of unicellular organisms; GO:0098743 cell aggregation;	GO:0005623 cell; GO:0009986 cell surface;	GO:0005488 binding; GO:0030246 carbohydrate binding; GO:0030247 polysaccharide binding; GO:2001065 mannan binding;			O	COG0443	Molecular chaperone
O06942	526	K	Chaperone protein DnaK OS=Streptococcus mutans serotype c (strain ATCC 700610 / UA159) OX=210007 GN=dnaK PE=2 SV=2	dnaK	1	8.44442e-07	124.24	2	ETEGK(1)GFDTER	-0.55606	2	0.395	1.344	3.403	Cytoplasmic	K04043	dnaK, HSPA9; molecular chaperone DnaK	map03018 RNA degradation; map05152 Tuberculosis	GO:0051704 multi-organism process; GO:0098630 aggregation of unicellular organisms; GO:0098743 cell aggregation;	GO:0005623 cell; GO:0009986 cell surface;	GO:0005488 binding; GO:0030246 carbohydrate binding; GO:0030247 polysaccharide binding; GO:2001065 mannan binding;			O	COG0443	Molecular chaperone
O06942	108	K	Chaperone protein DnaK OS=Streptococcus mutans serotype c (strain ATCC 700610 / UA159) OX=210007 GN=dnaK PE=2 SV=2	dnaK	1	2.19054e-09	127.07	2	GYAEDYLGEK(1)VEK	-1.1513	2	0.479	1.296	2.706	Cytoplasmic	K04043	dnaK, HSPA9; molecular chaperone DnaK	map03018 RNA degradation; map05152 Tuberculosis	GO:0051704 multi-organism process; GO:0098630 aggregation of unicellular organisms; GO:0098743 cell aggregation;	GO:0005623 cell; GO:0009986 cell surface;	GO:0005488 binding; GO:0030246 carbohydrate binding; GO:0030247 polysaccharide binding; GO:2001065 mannan binding;			O	COG0443	Molecular chaperone
O06942	518	K	Chaperone protein DnaK OS=Streptococcus mutans serotype c (strain ATCC 700610 / UA159) OX=210007 GN=dnaK PE=2 SV=2	dnaK	1	4.84449e-15	202.52	2	NEVDQAIFTTEK(1)TIK	0.043265	1		0.784		Cytoplasmic	K04043	dnaK, HSPA9; molecular chaperone DnaK	map03018 RNA degradation; map05152 Tuberculosis	GO:0051704 multi-organism process; GO:0098630 aggregation of unicellular organisms; GO:0098743 cell aggregation;	GO:0005623 cell; GO:0009986 cell surface;	GO:0005488 binding; GO:0030246 carbohydrate binding; GO:0030247 polysaccharide binding; GO:2001065 mannan binding;			O	COG0443	Molecular chaperone
O06942	68	K	Chaperone protein DnaK OS=Streptococcus mutans serotype c (strain ATCC 700610 / UA159) OX=210007 GN=dnaK PE=2 SV=2	dnaK	1	3.12544e-05	117.9	2	QAVTNPETILSIK(1)SK	0.22642	1		0.784		Cytoplasmic	K04043	dnaK, HSPA9; molecular chaperone DnaK	map03018 RNA degradation; map05152 Tuberculosis	GO:0051704 multi-organism process; GO:0098630 aggregation of unicellular organisms; GO:0098743 cell aggregation;	GO:0005623 cell; GO:0009986 cell surface;	GO:0005488 binding; GO:0030246 carbohydrate binding; GO:0030247 polysaccharide binding; GO:2001065 mannan binding;			O	COG0443	Molecular chaperone
P13470	870	K	Glucosyltransferase-SI OS=Streptococcus mutans serotype c (strain ATCC 700610 / UA159) OX=210007 GN=gtfC PE=1 SV=2	gtfC	1	0.000306479	93.772	2	K(1)EEYTNVVIAK	0.39438	1		0.643		Extracellular	K00689	E2.4.1.5; dextransucrase [EC:2.4.1.5]	map00500 Starch and sucrose metabolism; map01100 Metabolic pathways; map02020 Two-component system		GO:0005576 extracellular region;				M	COG5263	FOG: Glucan-binding domain (YG repeat)
P13470	928	K	Glucosyltransferase-SI OS=Streptococcus mutans serotype c (strain ATCC 700610 / UA159) OX=210007 GN=gtfC PE=1 SV=2	gtfC	1	0.000612547	64.266	2	YDLGISK(1)PNK	0.67479	1		0.643		Extracellular	K00689	E2.4.1.5; dextransucrase [EC:2.4.1.5]	map00500 Starch and sucrose metabolism; map01100 Metabolic pathways; map02020 Two-component system		GO:0005576 extracellular region;				M	COG5263	FOG: Glucan-binding domain (YG repeat)
P11000	184	K	Wall-associated protein OS=Streptococcus mutans serotype c (strain ATCC 700610 / UA159) OX=210007 GN=wapA PE=3 SV=2	wapA	1	9.15867e-19	181.35	3	DKDITPISPDVNK(1)VGYQDK	2.6145	5	1.297	0.807	0.622	Cellwall							PF05737	Collagen binding domain	M	COG4932	Predicted outer membrane protein
P11701	105	K	Levansucrase OS=Streptococcus mutans serotype c (strain ATCC 700610 / UA159) OX=210007 GN=ftf PE=3 SV=2	ftf	1	0.000367752	93.777	2	VITDNAAVESK(1)ASK	-0.66037	1		0.534		Extracellular	K00692	sacB; levansucrase [EC:2.4.1.10]	map00500 Starch and sucrose metabolism; map01100 Metabolic pathways; map02020 Two-component system		GO:0005576 extracellular region;				G	COG1621	Beta-fructosidases (levanase/invertase)
P12655	46	K	PTS system sucrose-specific EIIBCA component OS=Streptococcus mutans serotype c (strain ATCC 700610 / UA159) OX=210007 GN=scrA PE=4 SV=1	scrA	1	0.0176258	54.199	2	ALDK(1)NADVK	0.82626	1		0.586		CytoplasmicMembrane	K02810	PTS-Scr-EIIC, scrA, sacP, sacX, ptsS; PTS system, sucrose-specific IIC component	map00500 Starch and sucrose metabolism; map02060 Phosphotransferase system (PTS)				PF00367; PF00358	phosphotransferase system, EIIB; phosphoenolpyruvate-dependent sugar phosphotransferase system, EIIA 1	G	COG2190	Phosphotransferase system IIA components
P12655	601	K	PTS system sucrose-specific EIIBCA component OS=Streptococcus mutans serotype c (strain ATCC 700610 / UA159) OX=210007 GN=scrA PE=4 SV=1	scrA	1	0.0263452	49.097	2	GFEQK(1)VQADQK	0.56004	1		0.586		CytoplasmicMembrane	K02810	PTS-Scr-EIIC, scrA, sacP, sacX, ptsS; PTS system, sucrose-specific IIC component	map00500 Starch and sucrose metabolism; map02060 Phosphotransferase system (PTS)				PF00367; PF00358	phosphotransferase system, EIIB; phosphoenolpyruvate-dependent sugar phosphotransferase system, EIIA 1	G	COG2190	Phosphotransferase system IIA components
P13470	156	K	Glucosyltransferase-SI OS=Streptococcus mutans serotype c (strain ATCC 700610 / UA159) OX=210007 GN=gtfC PE=1 SV=2	gtfC	0.999966	0.0439306	51.569	2	TVTDK(1)IVPIKPK	-0.40975	1		0.643		Extracellular	K00689	E2.4.1.5; dextransucrase [EC:2.4.1.5]	map00500 Starch and sucrose metabolism; map01100 Metabolic pathways; map02020 Two-component system		GO:0005576 extracellular region;				M	COG5263	FOG: Glucan-binding domain (YG repeat)
P23504	1002	K	Cell surface antigen I/II OS=Streptococcus mutans serotype c (strain ATCC 700610 / UA159) OX=210007 GN=spaP PE=1 SV=2	spaP	1	1.87747e-14	178.03	2	LAVQPQVNK(1)EIR	-0.57268	2	1.182	0.882	0.746	Cellwall									D	COG3087	Cell division protein
P23504	102	K	Cell surface antigen I/II OS=Streptococcus mutans serotype c (strain ATCC 700610 / UA159) OX=210007 GN=spaP PE=1 SV=2	spaP	1	0.0406441	48.363	2	TDLDQAAK(1)DAK	3.4374	1		0.824		Cellwall									D	COG3087	Cell division protein
P23504	1157	K	Cell surface antigen I/II OS=Streptococcus mutans serotype c (strain ATCC 700610 / UA159) OX=210007 GN=spaP PE=1 SV=2	spaP	0.997552	4.76402e-11	124.32	4	VTTPGKPNDPDNPNNNYIK(0.002)PTK(0.998)VNK	-0.52624	4	1.301	0.805	0.619	Cellwall									D	COG3087	Cell division protein
P26283	319	K	L-lactate dehydrogenase OS=Streptococcus mutans serotype c (strain ATCC 700610 / UA159) OX=210007 GN=ldh PE=3 SV=2	ldh	1	0.00405753	67.251	2	AIIDEAFSK(1)EEFAAAAR	1.0191	1		0.719		Cytoplasmic	K00016	LDH, ldh; L-lactate dehydrogenase [EC:1.1.1.27]	map00010 Glycolysis / Gluconeogenesis; map00270 Cysteine and methionine metabolism; map00620 Pyruvate metabolism; map00640 Propanoate metabolism; map01100 Metabolic pathways; map01110 Biosynthesis of secondary metabolites; map01120 Microbial metabolism in diverse environments; map01130 Biosynthesis of antibiotics				PF02866	lactate/malate dehydrogenase, alpha/beta C-terminal domain	C	COG0039	Malate/lactate dehydrogenases
P26283	231	K	L-lactate dehydrogenase OS=Streptococcus mutans serotype c (strain ATCC 700610 / UA159) OX=210007 GN=ldh PE=3 SV=2	ldh	1	4.17089e-08	162.21	2	DAAYTIINK(1)K	-0.70635	2	0.757	1.106	1.461	Cytoplasmic	K00016	LDH, ldh; L-lactate dehydrogenase [EC:1.1.1.27]	map00010 Glycolysis / Gluconeogenesis; map00270 Cysteine and methionine metabolism; map00620 Pyruvate metabolism; map00640 Propanoate metabolism; map01100 Metabolic pathways; map01110 Biosynthesis of secondary metabolites; map01120 Microbial metabolism in diverse environments; map01130 Biosynthesis of antibiotics				PF02866	lactate/malate dehydrogenase, alpha/beta C-terminal domain	C	COG0039	Malate/lactate dehydrogenases
P26283	100	K	L-lactate dehydrogenase OS=Streptococcus mutans serotype c (strain ATCC 700610 / UA159) OX=210007 GN=ldh PE=3 SV=2	ldh	1	3.83308e-06	115.05	2	LDLVGK(1)NLAINK	-0.49205	2	0.695	1.133	1.63	Cytoplasmic	K00016	LDH, ldh; L-lactate dehydrogenase [EC:1.1.1.27]	map00010 Glycolysis / Gluconeogenesis; map00270 Cysteine and methionine metabolism; map00620 Pyruvate metabolism; map00640 Propanoate metabolism; map01100 Metabolic pathways; map01110 Biosynthesis of secondary metabolites; map01120 Microbial metabolism in diverse environments; map01130 Biosynthesis of antibiotics				PF02866	lactate/malate dehydrogenase, alpha/beta C-terminal domain	C	COG0039	Malate/lactate dehydrogenases
P26283	307	K	L-lactate dehydrogenase OS=Streptococcus mutans serotype c (strain ATCC 700610 / UA159) OX=210007 GN=ldh PE=3 SV=2	ldh	1	0.00884775	73.655	2	MQASAK(1)ELK	0.032855	3	0.754	1.108	1.469	Cytoplasmic	K00016	LDH, ldh; L-lactate dehydrogenase [EC:1.1.1.27]	map00010 Glycolysis / Gluconeogenesis; map00270 Cysteine and methionine metabolism; map00620 Pyruvate metabolism; map00640 Propanoate metabolism; map01100 Metabolic pathways; map01110 Biosynthesis of secondary metabolites; map01120 Microbial metabolism in diverse environments; map01130 Biosynthesis of antibiotics				PF02866	lactate/malate dehydrogenase, alpha/beta C-terminal domain	C	COG0039	Malate/lactate dehydrogenases
P26283	299	K	L-lactate dehydrogenase OS=Streptococcus mutans serotype c (strain ATCC 700610 / UA159) OX=210007 GN=ldh PE=3 SV=2	ldh	1	0.0117872	65.12	2	PVNIPLNDAEK(1)QK	-1.9737	2	0.884	1.051	1.189	Cytoplasmic	K00016	LDH, ldh; L-lactate dehydrogenase [EC:1.1.1.27]	map00010 Glycolysis / Gluconeogenesis; map00270 Cysteine and methionine metabolism; map00620 Pyruvate metabolism; map00640 Propanoate metabolism; map01100 Metabolic pathways; map01110 Biosynthesis of secondary metabolites; map01120 Microbial metabolism in diverse environments; map01130 Biosynthesis of antibiotics				PF02866	lactate/malate dehydrogenase, alpha/beta C-terminal domain	C	COG0039	Malate/lactate dehydrogenases
P26283	165	K	L-lactate dehydrogenase OS=Streptococcus mutans serotype c (strain ATCC 700610 / UA159) OX=210007 GN=ldh PE=3 SV=2	ldh	1	5.34116e-06	83.474	2	QALAEK(1)LDVDAR	0.36844	1		0.719		Cytoplasmic	K00016	LDH, ldh; L-lactate dehydrogenase [EC:1.1.1.27]	map00010 Glycolysis / Gluconeogenesis; map00270 Cysteine and methionine metabolism; map00620 Pyruvate metabolism; map00640 Propanoate metabolism; map01100 Metabolic pathways; map01110 Biosynthesis of secondary metabolites; map01120 Microbial metabolism in diverse environments; map01130 Biosynthesis of antibiotics				PF02866	lactate/malate dehydrogenase, alpha/beta C-terminal domain	C	COG0039	Malate/lactate dehydrogenases
P27624	355	K	Protein RecA OS=Streptococcus mutans serotype c (strain ATCC 700610 / UA159) OX=210007 GN=recA PE=3 SV=3	recA	1	0.0161742	49.718	2	VQYGLIEEDNTEEK(1)QSSK	0.77157	1		0.978		Cytoplasmic	K03553	recA; recombination protein RecA	map03440 Homologous recombination	GO:0006139 nucleobase-containing compound metabolic process; GO:0006259 DNA metabolic process; GO:0006281 DNA repair; GO:0006725 cellular aromatic compound metabolic process; GO:0006807 nitrogen compound metabolic process; GO:0006950 response to stress; GO:0006974 cellular response to DNA damage stimulus; GO:0007154 cell communication; GO:0008152 metabolic process; GO:0009292 genetic transfer; GO…	GO:0005622 intracellular; GO:0005623 cell; GO:0005737 cytoplasm; GO:0005829 cytosol;				L	COG0468	RecA/RadA recombinase
P45595	97	K	Phosphoenolpyruvate-protein phosphotransferase OS=Streptococcus mutans serotype c (strain ATCC 700610 / UA159) OX=210007 GN=ptsI PE=3 SV=2	ptsI	1	0.00437085	61.067	2	TK(1)EVNAESALK	-1.2584	2	0.417	1.817	4.357	Cytoplasmic	K08483	PTS-EI.PTSI, ptsI; phosphotransferase system, enzyme I, PtsI [EC:2.7.3.9]	map02060 Phosphotransferase system (PTS)	GO:0006810 transport; GO:0008643 carbohydrate transport; GO:0009401 phosphoenolpyruvate-dependent sugar phosphotransferase system; GO:0051179 localization; GO:0051234 establishment of localization; GO:0071702 organic substance transport;	GO:0005622 intracellular; GO:0005623 cell; GO:0005737 cytoplasm; GO:0005829 cytosol; GO:0019197 phosphoenolpyruvate-dependent sugar phosphotransferase complex; GO:0032991 protein-containing complex;	GO:0000287 magnesium ion binding; GO:0003824 catalytic activity; GO:0005488 binding; GO:0005515 protein binding; GO:0008965 phosphoenolpyruvate-protein phosphotransferase activity; GO:0016740 transferase activity; GO:0016772 transferase activity, transferring phosphorus-containing groups; GO:0016775 phosphotransferase activity, nitrogenous group as acceptor; GO:0042802 identical protein binding; …	PF02896	PEP-utilising enzyme, TIM barrel domain	G	COG1080	Phosphoenolpyruvate-protein kinase (PTS system EI component in bacteria)
P45596	4	K	Phosphocarrier protein HPr OS=Streptococcus mutans serotype c (strain ATCC 700610 / UA159) OX=210007 GN=ptsH PE=1 SV=3	ptsH	1	6.75933e-05	82.747	3	ASK(1)DFHIVAETGIHAR	0.66794	1		1.036		Cytoplasmic	K11189	PTS-HPR; phosphocarrier protein		GO:0043610 regulation of carbohydrate utilization; GO:0050789 regulation of biological process; GO:0065007 biological regulation;	GO:0005622 intracellular; GO:0005623 cell; GO:0005737 cytoplasm;		PF00381	PTS HPr component phosphorylation site	G	COG1925	Phosphotransferase system, HPr-related proteins
P45596	38	K	Phosphocarrier protein HPr OS=Streptococcus mutans serotype c (strain ATCC 700610 / UA159) OX=210007 GN=ptsH PE=1 SV=3	ptsH	1	2.85743e-14	155.57	2	FASDITLDYK(1)GK	0.10148	2	0.118	1.944	16.475	Cytoplasmic	K11189	PTS-HPR; phosphocarrier protein		GO:0043610 regulation of carbohydrate utilization; GO:0050789 regulation of biological process; GO:0065007 biological regulation;	GO:0005622 intracellular; GO:0005623 cell; GO:0005737 cytoplasm;		PF00381	PTS HPr component phosphorylation site	G	COG1925	Phosphotransferase system, HPr-related proteins
P45596	40	K	Phosphocarrier protein HPr OS=Streptococcus mutans serotype c (strain ATCC 700610 / UA159) OX=210007 GN=ptsH PE=1 SV=3	ptsH	1	0.0183122	62.88	2	GK(1)AVNLK	0.31024	2	0.95	1.054	1.109	Cytoplasmic	K11189	PTS-HPR; phosphocarrier protein		GO:0043610 regulation of carbohydrate utilization; GO:0050789 regulation of biological process; GO:0065007 biological regulation;	GO:0005622 intracellular; GO:0005623 cell; GO:0005737 cytoplasm;		PF00381	PTS HPr component phosphorylation site	G	COG1925	Phosphotransferase system, HPr-related proteins
P59125	4	K	30S ribosomal protein S5 OS=Streptococcus mutans serotype c (strain ATCC 700610 / UA159) OX=210007 GN=rpsE PE=3 SV=1	rpsE	1	5.76512e-06	131.48	2	AFK(1)DNAVELEER	1.4312	2	0.679	1.339	1.972	Cytoplasmic	K02988	RP-S5, MRPS5, rpsE; small subunit ribosomal protein S5	map03010 Ribosome	GO:0000028 ribosomal small subunit assembly; GO:0006412 translation; GO:0006518 peptide metabolic process; GO:0006807 nitrogen compound metabolic process; GO:0006996 organelle organization; GO:0008152 metabolic process; GO:0009058 biosynthetic process; GO:0009059 macromolecule biosynthetic process; GO:0009987 cellular process; GO:0010467 gene expression; GO:0016043 cellular component organization…	GO:0005622 intracellular; GO:0005623 cell; GO:0005737 cytoplasm; GO:0005829 cytosol; GO:0005840 ribosome; GO:0005886 plasma membrane; GO:0015935 small ribosomal subunit; GO:0016020 membrane; GO:0022626 cytosolic ribosome; GO:0022627 cytosolic small ribosomal subunit; GO:0032991 protein-containing complex; GO:0043226 organelle; GO:0043228 non-membrane-bounded organelle; GO:0043229 intracellular or…	GO:0003735 structural constituent of ribosome; GO:0005198 structural molecule activity;	PF00333; PF03719	Ribosomal protein S5, N-terminal domain; Ribosomal protein S5, C-terminal domain	J	COG0098	Ribosomal protein S5
P59125	144	K	30S ribosomal protein S5 OS=Streptococcus mutans serotype c (strain ATCC 700610 / UA159) OX=210007 GN=rpsE PE=3 SV=1	rpsE	1	0.000307765	67.548	2	ATVEGLK(1)QLK	-0.18155	1		1.029		Cytoplasmic	K02988	RP-S5, MRPS5, rpsE; small subunit ribosomal protein S5	map03010 Ribosome	GO:0000028 ribosomal small subunit assembly; GO:0006412 translation; GO:0006518 peptide metabolic process; GO:0006807 nitrogen compound metabolic process; GO:0006996 organelle organization; GO:0008152 metabolic process; GO:0009058 biosynthetic process; GO:0009059 macromolecule biosynthetic process; GO:0009987 cellular process; GO:0010467 gene expression; GO:0016043 cellular component organization…	GO:0005622 intracellular; GO:0005623 cell; GO:0005737 cytoplasm; GO:0005829 cytosol; GO:0005840 ribosome; GO:0005886 plasma membrane; GO:0015935 small ribosomal subunit; GO:0016020 membrane; GO:0022626 cytosolic ribosome; GO:0022627 cytosolic small ribosomal subunit; GO:0032991 protein-containing complex; GO:0043226 organelle; GO:0043228 non-membrane-bounded organelle; GO:0043229 intracellular or…	GO:0003735 structural constituent of ribosome; GO:0005198 structural molecule activity;	PF00333; PF03719	Ribosomal protein S5, N-terminal domain; Ribosomal protein S5, C-terminal domain	J	COG0098	Ribosomal protein S5
P59125	96	K	30S ribosomal protein S5 OS=Streptococcus mutans serotype c (strain ATCC 700610 / UA159) OX=210007 GN=rpsE PE=3 SV=1	rpsE	1	3.93099e-05	67.057	2	VLLK(1)PAVEGAGVAAGGAVR	-0.19162	1		1.029		Cytoplasmic	K02988	RP-S5, MRPS5, rpsE; small subunit ribosomal protein S5	map03010 Ribosome	GO:0000028 ribosomal small subunit assembly; GO:0006412 translation; GO:0006518 peptide metabolic process; GO:0006807 nitrogen compound metabolic process; GO:0006996 organelle organization; GO:0008152 metabolic process; GO:0009058 biosynthetic process; GO:0009059 macromolecule biosynthetic process; GO:0009987 cellular process; GO:0010467 gene expression; GO:0016043 cellular component organization…	GO:0005622 intracellular; GO:0005623 cell; GO:0005737 cytoplasm; GO:0005829 cytosol; GO:0005840 ribosome; GO:0005886 plasma membrane; GO:0015935 small ribosomal subunit; GO:0016020 membrane; GO:0022626 cytosolic ribosome; GO:0022627 cytosolic small ribosomal subunit; GO:0032991 protein-containing complex; GO:0043226 organelle; GO:0043228 non-membrane-bounded organelle; GO:0043229 intracellular or…	GO:0003735 structural constituent of ribosome; GO:0005198 structural molecule activity;	PF00333; PF03719	Ribosomal protein S5, N-terminal domain; Ribosomal protein S5, C-terminal domain	J	COG0098	Ribosomal protein S5
P59133	54	K	30S ribosomal protein S4 OS=Streptococcus mutans serotype c (strain ATCC 700610 / UA159) OX=210007 GN=rpsD PE=3 SV=1	rpsD	1	2.19382e-09	136.39	2	LSEYGLQLAEK(1)QK	-0.49435	1		1.061		Cytoplasmic	K02986	RP-S4, rpsD; small subunit ribosomal protein S4	map03010 Ribosome	GO:0006417 regulation of translation; GO:0006450 regulation of translational fidelity; GO:0009889 regulation of biosynthetic process; GO:0009891 positive regulation of biosynthetic process; GO:0009893 positive regulation of metabolic process; GO:0010468 regulation of gene expression; GO:0010556 regulation of macromolecule biosynthetic process; GO:0010557 positive regulation of macromolecule biosy…	GO:0005622 intracellular; GO:0005623 cell; GO:0005737 cytoplasm; GO:0005840 ribosome; GO:0015935 small ribosomal subunit; GO:0032991 protein-containing complex; GO:0043226 organelle; GO:0043228 non-membrane-bounded organelle; GO:0043229 intracellular organelle; GO:0043232 intracellular non-membrane-bounded organelle; GO:0044391 ribosomal subunit; GO:1990904 ribonucleoprotein complex;	GO:0003676 nucleic acid binding; GO:0003723 RNA binding; GO:0003735 structural constituent of ribosome; GO:0005198 structural molecule activity; GO:0005488 binding; GO:0019843 rRNA binding; GO:0097159 organic cyclic compound binding; GO:1901363 heterocyclic compound binding;	PF01479	S4 domain	J	COG0522	Ribosomal protein S4 and related proteins
P59133	77	K	30S ribosomal protein S4 OS=Streptococcus mutans serotype c (strain ATCC 700610 / UA159) OX=210007 GN=rpsD PE=3 SV=1	rpsD	1	0.0144218	70.195	2	NLFVQATK(1)IK	0.20482	1		1.061		Cytoplasmic	K02986	RP-S4, rpsD; small subunit ribosomal protein S4	map03010 Ribosome	GO:0006417 regulation of translation; GO:0006450 regulation of translational fidelity; GO:0009889 regulation of biosynthetic process; GO:0009891 positive regulation of biosynthetic process; GO:0009893 positive regulation of metabolic process; GO:0010468 regulation of gene expression; GO:0010556 regulation of macromolecule biosynthetic process; GO:0010557 positive regulation of macromolecule biosy…	GO:0005622 intracellular; GO:0005623 cell; GO:0005737 cytoplasm; GO:0005840 ribosome; GO:0015935 small ribosomal subunit; GO:0032991 protein-containing complex; GO:0043226 organelle; GO:0043228 non-membrane-bounded organelle; GO:0043229 intracellular organelle; GO:0043232 intracellular non-membrane-bounded organelle; GO:0044391 ribosomal subunit; GO:1990904 ribonucleoprotein complex;	GO:0003676 nucleic acid binding; GO:0003723 RNA binding; GO:0003735 structural constituent of ribosome; GO:0005198 structural molecule activity; GO:0005488 binding; GO:0019843 rRNA binding; GO:0097159 organic cyclic compound binding; GO:1901363 heterocyclic compound binding;	PF01479	S4 domain	J	COG0522	Ribosomal protein S4 and related proteins
P59133	43	K	30S ribosomal protein S4 OS=Streptococcus mutans serotype c (strain ATCC 700610 / UA159) OX=210007 GN=rpsD PE=3 SV=1	rpsD	1	8.22602e-15	168.74	2	SK(1)LSEYGLQLAEK	-0.22316	1		1.061		Cytoplasmic	K02986	RP-S4, rpsD; small subunit ribosomal protein S4	map03010 Ribosome	GO:0006417 regulation of translation; GO:0006450 regulation of translational fidelity; GO:0009889 regulation of biosynthetic process; GO:0009891 positive regulation of biosynthetic process; GO:0009893 positive regulation of metabolic process; GO:0010468 regulation of gene expression; GO:0010556 regulation of macromolecule biosynthetic process; GO:0010557 positive regulation of macromolecule biosy…	GO:0005622 intracellular; GO:0005623 cell; GO:0005737 cytoplasm; GO:0005840 ribosome; GO:0015935 small ribosomal subunit; GO:0032991 protein-containing complex; GO:0043226 organelle; GO:0043228 non-membrane-bounded organelle; GO:0043229 intracellular organelle; GO:0043232 intracellular non-membrane-bounded organelle; GO:0044391 ribosomal subunit; GO:1990904 ribonucleoprotein complex;	GO:0003676 nucleic acid binding; GO:0003723 RNA binding; GO:0003735 structural constituent of ribosome; GO:0005198 structural molecule activity; GO:0005488 binding; GO:0019843 rRNA binding; GO:0097159 organic cyclic compound binding; GO:1901363 heterocyclic compound binding;	PF01479	S4 domain	J	COG0522	Ribosomal protein S4 and related proteins
P59161	104	K	2,3-bisphosphoglycerate-dependent phosphoglycerate mutase OS=Streptococcus mutans serotype c (strain ATCC 700610 / UA159) OX=210007 GN=gpmA PE=3 SV=1	gpmA	1	0.00129298	85.443	2	AEAAEK(1)FGDEQVHIWR	-0.14751	1		1.058		Cytoplasmic	K01834	PGAM, gpmA; 2,3-bisphosphoglycerate-dependent phosphoglycerate mutase [EC:5.4.2.11]	map00010 Glycolysis / Gluconeogenesis; map00260 Glycine, serine and threonine metabolism; map00680 Methane metabolism; map01100 Metabolic pathways; map01110 Biosynthesis of secondary metabolites; map01120 Microbial metabolism in diverse environments; map01130 Biosynthesis of antibiotics; map01200 Carbon metabolism; map01230 Biosynthesis of amino acids	GO:0005975 carbohydrate metabolic process; GO:0005996 monosaccharide metabolic process; GO:0006006 glucose metabolic process; GO:0006082 organic acid metabolic process; GO:0006090 pyruvate metabolic process; GO:0006091 generation of precursor metabolites and energy; GO:0006094 gluconeogenesis; GO:0006096 glycolytic process; GO:0006109 regulation of carbohydrate metabolic process; GO:0006139 nucle…	GO:0005622 intracellular; GO:0005623 cell; GO:0005737 cytoplasm; GO:0005829 cytosol; GO:0009986 cell surface;	GO:0003824 catalytic activity; GO:0004619 phosphoglycerate mutase activity; GO:0005488 binding; GO:0016853 isomerase activity; GO:0016866 intramolecular transferase activity; GO:0016868 intramolecular transferase activity, phosphotransferases; GO:0030246 carbohydrate binding; GO:0030247 polysaccharide binding; GO:0046538 2,3-bisphosphoglycerate-dependent phosphoglycerate mutase activity; GO:20010…	PF00300	Histidine phosphatase superfamily (branch 1)	G	COG0588	Phosphoglycerate mutase 1
P59161	96	K	2,3-bisphosphoglycerate-dependent phosphoglycerate mutase OS=Streptococcus mutans serotype c (strain ATCC 700610 / UA159) OX=210007 GN=gpmA PE=3 SV=1	gpmA	1	0.00326055	85.821	2	HYGGLTGK(1)NK	-0.29313	1		1.058		Cytoplasmic	K01834	PGAM, gpmA; 2,3-bisphosphoglycerate-dependent phosphoglycerate mutase [EC:5.4.2.11]	map00010 Glycolysis / Gluconeogenesis; map00260 Glycine, serine and threonine metabolism; map00680 Methane metabolism; map01100 Metabolic pathways; map01110 Biosynthesis of secondary metabolites; map01120 Microbial metabolism in diverse environments; map01130 Biosynthesis of antibiotics; map01200 Carbon metabolism; map01230 Biosynthesis of amino acids	GO:0005975 carbohydrate metabolic process; GO:0005996 monosaccharide metabolic process; GO:0006006 glucose metabolic process; GO:0006082 organic acid metabolic process; GO:0006090 pyruvate metabolic process; GO:0006091 generation of precursor metabolites and energy; GO:0006094 gluconeogenesis; GO:0006096 glycolytic process; GO:0006109 regulation of carbohydrate metabolic process; GO:0006139 nucle…	GO:0005622 intracellular; GO:0005623 cell; GO:0005737 cytoplasm; GO:0005829 cytosol; GO:0009986 cell surface;	GO:0003824 catalytic activity; GO:0004619 phosphoglycerate mutase activity; GO:0005488 binding; GO:0016853 isomerase activity; GO:0016866 intramolecular transferase activity; GO:0016868 intramolecular transferase activity, phosphotransferases; GO:0030246 carbohydrate binding; GO:0030247 polysaccharide binding; GO:0046538 2,3-bisphosphoglycerate-dependent phosphoglycerate mutase activity; GO:20010…	PF00300	Histidine phosphatase superfamily (branch 1)	G	COG0588	Phosphoglycerate mutase 1
P59167	18	K	30S ribosomal protein S12 OS=Streptococcus mutans serotype c (strain ATCC 700610 / UA159) OX=210007 GN=rpsL PE=3 SV=1	rpsL	1	2.02663e-07	80.677	2	VEK(1)SDSPALNIGYNSHK	-0.35608	1		1.003		Cytoplasmic	K02950	RP-S12, MRPS12, rpsL; small subunit ribosomal protein S12	map03010 Ribosome	GO:0006412 translation; GO:0006518 peptide metabolic process; GO:0006807 nitrogen compound metabolic process; GO:0008152 metabolic process; GO:0009058 biosynthetic process; GO:0009059 macromolecule biosynthetic process; GO:0009987 cellular process; GO:0010467 gene expression; GO:0019538 protein metabolic process; GO:0034641 cellular nitrogen compound metabolic process; GO:0034645 cellular macromo…	GO:0005622 intracellular; GO:0005623 cell; GO:0005737 cytoplasm; GO:0005840 ribosome; GO:0032991 protein-containing complex; GO:0043226 organelle; GO:0043228 non-membrane-bounded organelle; GO:0043229 intracellular organelle; GO:0043232 intracellular non-membrane-bounded organelle; GO:1990904 ribonucleoprotein complex;	GO:0003735 structural constituent of ribosome; GO:0005198 structural molecule activity;			J	COG0048	Ribosomal protein S12
P59167	37	K	30S ribosomal protein S12 OS=Streptococcus mutans serotype c (strain ATCC 700610 / UA159) OX=210007 GN=rpsL PE=3 SV=1	rpsL	1	1.49705e-05	117.45	2	VHTK(1)LAAPQK	-0.11236	2	0.342	1.662	4.86	Cytoplasmic	K02950	RP-S12, MRPS12, rpsL; small subunit ribosomal protein S12	map03010 Ribosome	GO:0006412 translation; GO:0006518 peptide metabolic process; GO:0006807 nitrogen compound metabolic process; GO:0008152 metabolic process; GO:0009058 biosynthetic process; GO:0009059 macromolecule biosynthetic process; GO:0009987 cellular process; GO:0010467 gene expression; GO:0019538 protein metabolic process; GO:0034641 cellular nitrogen compound metabolic process; GO:0034645 cellular macromo…	GO:0005622 intracellular; GO:0005623 cell; GO:0005737 cytoplasm; GO:0005840 ribosome; GO:0032991 protein-containing complex; GO:0043226 organelle; GO:0043228 non-membrane-bounded organelle; GO:0043229 intracellular organelle; GO:0043232 intracellular non-membrane-bounded organelle; GO:1990904 ribonucleoprotein complex;	GO:0003735 structural constituent of ribosome; GO:0005198 structural molecule activity;			J	COG0048	Ribosomal protein S12
P59167	101	K	30S ribosomal protein S12 OS=Streptococcus mutans serotype c (strain ATCC 700610 / UA159) OX=210007 GN=rpsL PE=3 SV=1	rpsL	1	0.0146943	56.202	2	VK(1)DLPGVR	-0.51046	1		1.003		Cytoplasmic	K02950	RP-S12, MRPS12, rpsL; small subunit ribosomal protein S12	map03010 Ribosome	GO:0006412 translation; GO:0006518 peptide metabolic process; GO:0006807 nitrogen compound metabolic process; GO:0008152 metabolic process; GO:0009058 biosynthetic process; GO:0009059 macromolecule biosynthetic process; GO:0009987 cellular process; GO:0010467 gene expression; GO:0019538 protein metabolic process; GO:0034641 cellular nitrogen compound metabolic process; GO:0034645 cellular macromo…	GO:0005622 intracellular; GO:0005623 cell; GO:0005737 cytoplasm; GO:0005840 ribosome; GO:0032991 protein-containing complex; GO:0043226 organelle; GO:0043228 non-membrane-bounded organelle; GO:0043229 intracellular organelle; GO:0043232 intracellular non-membrane-bounded organelle; GO:1990904 ribonucleoprotein complex;	GO:0003735 structural constituent of ribosome; GO:0005198 structural molecule activity;			J	COG0048	Ribosomal protein S12
P59186	62	K	30S ribosomal protein S3 OS=Streptococcus mutans serotype c (strain ATCC 700610 / UA159) OX=210007 GN=rpsC PE=3 SV=1	rpsC	1	1.13632e-09	163.09	2	AVNK(1)VNVSLHTAK	-0.80845	2	0.598	1.458	2.438	Cytoplasmic	K02982	RP-S3, rpsC; small subunit ribosomal protein S3	map03010 Ribosome	GO:0000028 ribosomal small subunit assembly; GO:0002181 cytoplasmic translation; GO:0006412 translation; GO:0006518 peptide metabolic process; GO:0006807 nitrogen compound metabolic process; GO:0006996 organelle organization; GO:0008152 metabolic process; GO:0009058 biosynthetic process; GO:0009059 macromolecule biosynthetic process; GO:0009987 cellular process; GO:0010467 gene expression; GO:001…	GO:0005618 cell wall; GO:0005622 intracellular; GO:0005623 cell; GO:0005737 cytoplasm; GO:0005829 cytosol; GO:0005840 ribosome; GO:0005886 plasma membrane; GO:0015935 small ribosomal subunit; GO:0016020 membrane; GO:0022626 cytosolic ribosome; GO:0022627 cytosolic small ribosomal subunit; GO:0030312 external encapsulating structure; GO:0032991 protein-containing complex; GO:0043226 organelle; GO:…	GO:0003735 structural constituent of ribosome; GO:0005198 structural molecule activity;	PF07650; PF00189	KH domain; Ribosomal protein S3, C-terminal domain	J	COG0092	Ribosomal protein S3
P59186	149	K	30S ribosomal protein S3 OS=Streptococcus mutans serotype c (strain ATCC 700610 / UA159) OX=210007 GN=rpsC PE=3 SV=1	rpsC	1	0.000665149	81.799	2	GIK(1)TQVSGR	0.36964	1		1.069		Cytoplasmic	K02982	RP-S3, rpsC; small subunit ribosomal protein S3	map03010 Ribosome	GO:0000028 ribosomal small subunit assembly; GO:0002181 cytoplasmic translation; GO:0006412 translation; GO:0006518 peptide metabolic process; GO:0006807 nitrogen compound metabolic process; GO:0006996 organelle organization; GO:0008152 metabolic process; GO:0009058 biosynthetic process; GO:0009059 macromolecule biosynthetic process; GO:0009987 cellular process; GO:0010467 gene expression; GO:001…	GO:0005618 cell wall; GO:0005622 intracellular; GO:0005623 cell; GO:0005737 cytoplasm; GO:0005829 cytosol; GO:0005840 ribosome; GO:0005886 plasma membrane; GO:0015935 small ribosomal subunit; GO:0016020 membrane; GO:0022626 cytosolic ribosome; GO:0022627 cytosolic small ribosomal subunit; GO:0030312 external encapsulating structure; GO:0032991 protein-containing complex; GO:0043226 organelle; GO:…	GO:0003735 structural constituent of ribosome; GO:0005198 structural molecule activity;	PF07650; PF00189	KH domain; Ribosomal protein S3, C-terminal domain	J	COG0092	Ribosomal protein S3
P59186	78	K	30S ribosomal protein S3 OS=Streptococcus mutans serotype c (strain ATCC 700610 / UA159) OX=210007 GN=rpsC PE=3 SV=1	rpsC	1	0.000146422	84.105	2	PGMVIGK(1)GGANVDALR	0.095912	1		1.069		Cytoplasmic	K02982	RP-S3, rpsC; small subunit ribosomal protein S3	map03010 Ribosome	GO:0000028 ribosomal small subunit assembly; GO:0002181 cytoplasmic translation; GO:0006412 translation; GO:0006518 peptide metabolic process; GO:0006807 nitrogen compound metabolic process; GO:0006996 organelle organization; GO:0008152 metabolic process; GO:0009058 biosynthetic process; GO:0009059 macromolecule biosynthetic process; GO:0009987 cellular process; GO:0010467 gene expression; GO:001…	GO:0005618 cell wall; GO:0005622 intracellular; GO:0005623 cell; GO:0005737 cytoplasm; GO:0005829 cytosol; GO:0005840 ribosome; GO:0005886 plasma membrane; GO:0015935 small ribosomal subunit; GO:0016020 membrane; GO:0022626 cytosolic ribosome; GO:0022627 cytosolic small ribosomal subunit; GO:0030312 external encapsulating structure; GO:0032991 protein-containing complex; GO:0043226 organelle; GO:…	GO:0003735 structural constituent of ribosome; GO:0005198 structural molecule activity;	PF07650; PF00189	KH domain; Ribosomal protein S3, C-terminal domain	J	COG0092	Ribosomal protein S3
P59378	78	K	30S ribosomal protein S11 OS=Streptococcus mutans serotype c (strain ATCC 700610 / UA159) OX=210007 GN=rpsK PE=3 SV=1	rpsK	1	3.12422e-05	84.071	2	SAQEHGLK(1)TVEVTVK	-1.3586	1		0.9		Cytoplasmic	K02948	RP-S11, MRPS11, rpsK; small subunit ribosomal protein S11	map03010 Ribosome	GO:0000028 ribosomal small subunit assembly; GO:0000462 maturation of SSU-rRNA from tricistronic rRNA transcript (SSU-rRNA, 5.8S rRNA, LSU-rRNA); GO:0006139 nucleobase-containing compound metabolic process; GO:0006364 rRNA processing; GO:0006396 RNA processing; GO:0006412 translation; GO:0006518 peptide metabolic process; GO:0006725 cellular aromatic compound metabolic process; GO:0006807 nitroge…	GO:0005622 intracellular; GO:0005623 cell; GO:0005737 cytoplasm; GO:0005829 cytosol; GO:0005840 ribosome; GO:0005886 plasma membrane; GO:0015935 small ribosomal subunit; GO:0016020 membrane; GO:0022626 cytosolic ribosome; GO:0022627 cytosolic small ribosomal subunit; GO:0032991 protein-containing complex; GO:0043226 organelle; GO:0043228 non-membrane-bounded organelle; GO:0043229 intracellular or…	GO:0003676 nucleic acid binding; GO:0003723 RNA binding; GO:0003729 mRNA binding; GO:0003735 structural constituent of ribosome; GO:0005198 structural molecule activity; GO:0005488 binding; GO:0019843 rRNA binding; GO:0048027 mRNA 5'-UTR binding; GO:0070181 small ribosomal subunit rRNA binding; GO:0097159 organic cyclic compound binding; GO:1901363 heterocyclic compound binding;			J	COG0100	Ribosomal protein S11
P66474	14	K	30S ribosomal protein S18 OS=Streptococcus mutans serotype c (strain ATCC 700610 / UA159) OX=210007 GN=rpsR PE=3 SV=1	rpsR	1	0.00494932	75.474	2	K(1)VDYIAANK	-1.0188	2		1.096		Cytoplasmic	K02963	RP-S18, MRPS18, rpsR; small subunit ribosomal protein S18	map03010 Ribosome	GO:0006412 translation; GO:0006518 peptide metabolic process; GO:0006807 nitrogen compound metabolic process; GO:0008152 metabolic process; GO:0009058 biosynthetic process; GO:0009059 macromolecule biosynthetic process; GO:0009987 cellular process; GO:0010467 gene expression; GO:0019538 protein metabolic process; GO:0034641 cellular nitrogen compound metabolic process; GO:0034645 cellular macromo…	GO:0005618 cell wall; GO:0005622 intracellular; GO:0005623 cell; GO:0005737 cytoplasm; GO:0005829 cytosol; GO:0005840 ribosome; GO:0005886 plasma membrane; GO:0015935 small ribosomal subunit; GO:0016020 membrane; GO:0022626 cytosolic ribosome; GO:0022627 cytosolic small ribosomal subunit; GO:0030312 external encapsulating structure; GO:0032991 protein-containing complex; GO:0043226 organelle; GO:…	GO:0003735 structural constituent of ribosome; GO:0005198 structural molecule activity;			J	COG0238	Ribosomal protein S18
P66531	40	K	30S ribosomal protein S21 OS=Streptococcus mutans serotype c (strain ATCC 700610 / UA159) OX=210007 GN=rpsU PE=3 SV=1	rpsU	1	0.000585219	90.306	2	EFYEK(1)PSVK	1.6167	2		1.049		Cytoplasmic	K02970	RP-S21, MRPS21, rpsU; small subunit ribosomal protein S21	map03010 Ribosome	GO:0000028 ribosomal small subunit assembly; GO:0006412 translation; GO:0006518 peptide metabolic process; GO:0006807 nitrogen compound metabolic process; GO:0006996 organelle organization; GO:0008152 metabolic process; GO:0009058 biosynthetic process; GO:0009059 macromolecule biosynthetic process; GO:0009987 cellular process; GO:0010467 gene expression; GO:0016043 cellular component organization…	GO:0005622 intracellular; GO:0005623 cell; GO:0005737 cytoplasm; GO:0005829 cytosol; GO:0005840 ribosome; GO:0015935 small ribosomal subunit; GO:0022626 cytosolic ribosome; GO:0022627 cytosolic small ribosomal subunit; GO:0032991 protein-containing complex; GO:0043226 organelle; GO:0043228 non-membrane-bounded organelle; GO:0043229 intracellular organelle; GO:0043232 intracellular non-membrane-bo…	GO:0003735 structural constituent of ribosome; GO:0005198 structural molecule activity;			J	COG0828	Ribosomal protein S21
P66531	44	K	30S ribosomal protein S21 OS=Streptococcus mutans serotype c (strain ATCC 700610 / UA159) OX=210007 GN=rpsU PE=3 SV=1	rpsU	1	4.22691e-05	134.2	2	EFYEKPSVK(1)R	-0.32933	1		1.049		Cytoplasmic	K02970	RP-S21, MRPS21, rpsU; small subunit ribosomal protein S21	map03010 Ribosome	GO:0000028 ribosomal small subunit assembly; GO:0006412 translation; GO:0006518 peptide metabolic process; GO:0006807 nitrogen compound metabolic process; GO:0006996 organelle organization; GO:0008152 metabolic process; GO:0009058 biosynthetic process; GO:0009059 macromolecule biosynthetic process; GO:0009987 cellular process; GO:0010467 gene expression; GO:0016043 cellular component organization…	GO:0005622 intracellular; GO:0005623 cell; GO:0005737 cytoplasm; GO:0005829 cytosol; GO:0005840 ribosome; GO:0015935 small ribosomal subunit; GO:0022626 cytosolic ribosome; GO:0022627 cytosolic small ribosomal subunit; GO:0032991 protein-containing complex; GO:0043226 organelle; GO:0043228 non-membrane-bounded organelle; GO:0043229 intracellular organelle; GO:0043232 intracellular non-membrane-bo…	GO:0003735 structural constituent of ribosome; GO:0005198 structural molecule activity;			J	COG0828	Ribosomal protein S21
P66531	8	K	30S ribosomal protein S21 OS=Streptococcus mutans serotype c (strain ATCC 700610 / UA159) OX=210007 GN=rpsU PE=3 SV=1	rpsU	1	1.1195e-05	130.71	2	K(1)NESLDDALR	-0.39938	2	0.724	1.303	1.8	Cytoplasmic	K02970	RP-S21, MRPS21, rpsU; small subunit ribosomal protein S21	map03010 Ribosome	GO:0000028 ribosomal small subunit assembly; GO:0006412 translation; GO:0006518 peptide metabolic process; GO:0006807 nitrogen compound metabolic process; GO:0006996 organelle organization; GO:0008152 metabolic process; GO:0009058 biosynthetic process; GO:0009059 macromolecule biosynthetic process; GO:0009987 cellular process; GO:0010467 gene expression; GO:0016043 cellular component organization…	GO:0005622 intracellular; GO:0005623 cell; GO:0005737 cytoplasm; GO:0005829 cytosol; GO:0005840 ribosome; GO:0015935 small ribosomal subunit; GO:0022626 cytosolic ribosome; GO:0022627 cytosolic small ribosomal subunit; GO:0032991 protein-containing complex; GO:0043226 organelle; GO:0043228 non-membrane-bounded organelle; GO:0043229 intracellular organelle; GO:0043232 intracellular non-membrane-bo…	GO:0003735 structural constituent of ribosome; GO:0005198 structural molecule activity;			J	COG0828	Ribosomal protein S21
P66531	25	K	30S ribosomal protein S21 OS=Streptococcus mutans serotype c (strain ATCC 700610 / UA159) OX=210007 GN=rpsU PE=3 SV=1	rpsU	1	2.93506e-14	155.34	2	SVTK(1)AGTLQESR	-0.49881	2	0.55	1.493	2.715	Cytoplasmic	K02970	RP-S21, MRPS21, rpsU; small subunit ribosomal protein S21	map03010 Ribosome	GO:0000028 ribosomal small subunit assembly; GO:0006412 translation; GO:0006518 peptide metabolic process; GO:0006807 nitrogen compound metabolic process; GO:0006996 organelle organization; GO:0008152 metabolic process; GO:0009058 biosynthetic process; GO:0009059 macromolecule biosynthetic process; GO:0009987 cellular process; GO:0010467 gene expression; GO:0016043 cellular component organization…	GO:0005622 intracellular; GO:0005623 cell; GO:0005737 cytoplasm; GO:0005829 cytosol; GO:0005840 ribosome; GO:0015935 small ribosomal subunit; GO:0022626 cytosolic ribosome; GO:0022627 cytosolic small ribosomal subunit; GO:0032991 protein-containing complex; GO:0043226 organelle; GO:0043228 non-membrane-bounded organelle; GO:0043229 intracellular organelle; GO:0043232 intracellular non-membrane-bo…	GO:0003735 structural constituent of ribosome; GO:0005198 structural molecule activity;			J	COG0828	Ribosomal protein S21
P72483	310	K	Elongation factor Tu OS=Streptococcus mutans serotype c (strain ATCC 700610 / UA159) OX=210007 GN=tuf PE=3 SV=2	tuf	1	0.0154729	61.042	2	FK(1)GEVYILTK	-0.067994	1		0.966		Cytoplasmic	K02358	tuf, TUFM; elongation factor Tu	map04626 Plant-pathogen interaction	GO:0001817 regulation of cytokine production; GO:0001819 positive regulation of cytokine production; GO:0002791 regulation of peptide secretion; GO:0002793 positive regulation of peptide secretion; GO:0022610 biological adhesion; GO:0032677 regulation of interleukin-8 production; GO:0032757 positive regulation of interleukin-8 production; GO:0032879 regulation of localization; GO:0032880 regulati…	GO:0005618 cell wall; GO:0005622 intracellular; GO:0005623 cell; GO:0005737 cytoplasm; GO:0005886 plasma membrane; GO:0009274 peptidoglycan-based cell wall; GO:0009275 Gram-positive-bacterium-type cell wall; GO:0009986 cell surface; GO:0010339 external side of cell wall; GO:0016020 membrane; GO:0030312 external encapsulating structure; GO:0071944 cell periphery;		PF00009; PF03144; PF03143	Elongation factor Tu GTP binding domain; Elongation factor Tu domain 2; Elongation factor Tu C-terminal domain	J	COG0050	GTPases - translation elongation factors
P72483	318	K	Elongation factor Tu OS=Streptococcus mutans serotype c (strain ATCC 700610 / UA159) OX=210007 GN=tuf PE=3 SV=2	tuf	1	1.4052e-09	148.82	2	GEVYILTK(1)EEGGR	0.091083	2	0.587	1.385	2.359	Cytoplasmic	K02358	tuf, TUFM; elongation factor Tu	map04626 Plant-pathogen interaction	GO:0001817 regulation of cytokine production; GO:0001819 positive regulation of cytokine production; GO:0002791 regulation of peptide secretion; GO:0002793 positive regulation of peptide secretion; GO:0022610 biological adhesion; GO:0032677 regulation of interleukin-8 production; GO:0032757 positive regulation of interleukin-8 production; GO:0032879 regulation of localization; GO:0032880 regulati…	GO:0005618 cell wall; GO:0005622 intracellular; GO:0005623 cell; GO:0005737 cytoplasm; GO:0005886 plasma membrane; GO:0009274 peptidoglycan-based cell wall; GO:0009275 Gram-positive-bacterium-type cell wall; GO:0009986 cell surface; GO:0010339 external side of cell wall; GO:0016020 membrane; GO:0030312 external encapsulating structure; GO:0071944 cell periphery;		PF00009; PF03144; PF03143	Elongation factor Tu GTP binding domain; Elongation factor Tu domain 2; Elongation factor Tu C-terminal domain	J	COG0050	GTPases - translation elongation factors
P72483	77	K	Elongation factor Tu OS=Streptococcus mutans serotype c (strain ATCC 700610 / UA159) OX=210007 GN=tuf PE=3 SV=2	tuf	1	0.0151595	52.481	2	GITINTAHVEYETEK(1)R	0.89846	1		0.966		Cytoplasmic	K02358	tuf, TUFM; elongation factor Tu	map04626 Plant-pathogen interaction	GO:0001817 regulation of cytokine production; GO:0001819 positive regulation of cytokine production; GO:0002791 regulation of peptide secretion; GO:0002793 positive regulation of peptide secretion; GO:0022610 biological adhesion; GO:0032677 regulation of interleukin-8 production; GO:0032757 positive regulation of interleukin-8 production; GO:0032879 regulation of localization; GO:0032880 regulati…	GO:0005618 cell wall; GO:0005622 intracellular; GO:0005623 cell; GO:0005737 cytoplasm; GO:0005886 plasma membrane; GO:0009274 peptidoglycan-based cell wall; GO:0009275 Gram-positive-bacterium-type cell wall; GO:0009986 cell surface; GO:0010339 external side of cell wall; GO:0016020 membrane; GO:0030312 external encapsulating structure; GO:0071944 cell periphery;		PF00009; PF03144; PF03143	Elongation factor Tu GTP binding domain; Elongation factor Tu domain 2; Elongation factor Tu C-terminal domain	J	COG0050	GTPases - translation elongation factors
P72483	299	K	Elongation factor Tu OS=Streptococcus mutans serotype c (strain ATCC 700610 / UA159) OX=210007 GN=tuf PE=3 SV=2	tuf	1	0.000224991	72.311	2	GQVLAK(1)PGSIHPHTK	0.4684	2		0.966		Cytoplasmic	K02358	tuf, TUFM; elongation factor Tu	map04626 Plant-pathogen interaction	GO:0001817 regulation of cytokine production; GO:0001819 positive regulation of cytokine production; GO:0002791 regulation of peptide secretion; GO:0002793 positive regulation of peptide secretion; GO:0022610 biological adhesion; GO:0032677 regulation of interleukin-8 production; GO:0032757 positive regulation of interleukin-8 production; GO:0032879 regulation of localization; GO:0032880 regulati…	GO:0005618 cell wall; GO:0005622 intracellular; GO:0005623 cell; GO:0005737 cytoplasm; GO:0005886 plasma membrane; GO:0009274 peptidoglycan-based cell wall; GO:0009275 Gram-positive-bacterium-type cell wall; GO:0009986 cell surface; GO:0010339 external side of cell wall; GO:0016020 membrane; GO:0030312 external encapsulating structure; GO:0071944 cell periphery;		PF00009; PF03144; PF03143	Elongation factor Tu GTP binding domain; Elongation factor Tu domain 2; Elongation factor Tu C-terminal domain	J	COG0050	GTPases - translation elongation factors
P72483	308	K	Elongation factor Tu OS=Streptococcus mutans serotype c (strain ATCC 700610 / UA159) OX=210007 GN=tuf PE=3 SV=2	tuf	1	1.35402e-05	71.219	3	PGSIHPHTK(1)FK	0.58384	3	0.289	1.663	5.754	Cytoplasmic	K02358	tuf, TUFM; elongation factor Tu	map04626 Plant-pathogen interaction	GO:0001817 regulation of cytokine production; GO:0001819 positive regulation of cytokine production; GO:0002791 regulation of peptide secretion; GO:0002793 positive regulation of peptide secretion; GO:0022610 biological adhesion; GO:0032677 regulation of interleukin-8 production; GO:0032757 positive regulation of interleukin-8 production; GO:0032879 regulation of localization; GO:0032880 regulati…	GO:0005618 cell wall; GO:0005622 intracellular; GO:0005623 cell; GO:0005737 cytoplasm; GO:0005886 plasma membrane; GO:0009274 peptidoglycan-based cell wall; GO:0009275 Gram-positive-bacterium-type cell wall; GO:0009986 cell surface; GO:0010339 external side of cell wall; GO:0016020 membrane; GO:0030312 external encapsulating structure; GO:0071944 cell periphery;		PF00009; PF03144; PF03143	Elongation factor Tu GTP binding domain; Elongation factor Tu domain 2; Elongation factor Tu C-terminal domain	J	COG0050	GTPases - translation elongation factors
P72483	268	K	Elongation factor Tu OS=Streptococcus mutans serotype c (strain ATCC 700610 / UA159) OX=210007 GN=tuf PE=3 SV=2	tuf	1	9.12015e-17	146.13	2	K(1)QLDEGIAGDNVGVLLR	0.10774	1		0.966		Cytoplasmic	K02358	tuf, TUFM; elongation factor Tu	map04626 Plant-pathogen interaction	GO:0001817 regulation of cytokine production; GO:0001819 positive regulation of cytokine production; GO:0002791 regulation of peptide secretion; GO:0002793 positive regulation of peptide secretion; GO:0022610 biological adhesion; GO:0032677 regulation of interleukin-8 production; GO:0032757 positive regulation of interleukin-8 production; GO:0032879 regulation of localization; GO:0032880 regulati…	GO:0005618 cell wall; GO:0005622 intracellular; GO:0005623 cell; GO:0005737 cytoplasm; GO:0005886 plasma membrane; GO:0009274 peptidoglycan-based cell wall; GO:0009275 Gram-positive-bacterium-type cell wall; GO:0009986 cell surface; GO:0010339 external side of cell wall; GO:0016020 membrane; GO:0030312 external encapsulating structure; GO:0071944 cell periphery;		PF00009; PF03144; PF03143	Elongation factor Tu GTP binding domain; Elongation factor Tu domain 2; Elongation factor Tu C-terminal domain	J	COG0050	GTPases - translation elongation factors
P72483	48	K	Elongation factor Tu OS=Streptococcus mutans serotype c (strain ATCC 700610 / UA159) OX=210007 GN=tuf PE=3 SV=2	tuf	1	2.50318e-15	158.87	3	RLPSAVNQPK(1)DYSSIDAAPEER	2.3666	1		0.966		Cytoplasmic	K02358	tuf, TUFM; elongation factor Tu	map04626 Plant-pathogen interaction	GO:0001817 regulation of cytokine production; GO:0001819 positive regulation of cytokine production; GO:0002791 regulation of peptide secretion; GO:0002793 positive regulation of peptide secretion; GO:0022610 biological adhesion; GO:0032677 regulation of interleukin-8 production; GO:0032757 positive regulation of interleukin-8 production; GO:0032879 regulation of localization; GO:0032880 regulati…	GO:0005618 cell wall; GO:0005622 intracellular; GO:0005623 cell; GO:0005737 cytoplasm; GO:0005886 plasma membrane; GO:0009274 peptidoglycan-based cell wall; GO:0009275 Gram-positive-bacterium-type cell wall; GO:0009986 cell surface; GO:0010339 external side of cell wall; GO:0016020 membrane; GO:0030312 external encapsulating structure; GO:0071944 cell periphery;		PF00009; PF03144; PF03143	Elongation factor Tu GTP binding domain; Elongation factor Tu domain 2; Elongation factor Tu C-terminal domain	J	COG0050	GTPases - translation elongation factors
P72483	10	K	Elongation factor Tu OS=Streptococcus mutans serotype c (strain ATCC 700610 / UA159) OX=210007 GN=tuf PE=3 SV=2	tuf	1	7.64104e-08	134.71	3	SK(1)PHVNIGTIGHVDHGK	0.31352	1		0.966		Cytoplasmic	K02358	tuf, TUFM; elongation factor Tu	map04626 Plant-pathogen interaction	GO:0001817 regulation of cytokine production; GO:0001819 positive regulation of cytokine production; GO:0002791 regulation of peptide secretion; GO:0002793 positive regulation of peptide secretion; GO:0022610 biological adhesion; GO:0032677 regulation of interleukin-8 production; GO:0032757 positive regulation of interleukin-8 production; GO:0032879 regulation of localization; GO:0032880 regulati…	GO:0005618 cell wall; GO:0005622 intracellular; GO:0005623 cell; GO:0005737 cytoplasm; GO:0005886 plasma membrane; GO:0009274 peptidoglycan-based cell wall; GO:0009275 Gram-positive-bacterium-type cell wall; GO:0009986 cell surface; GO:0010339 external side of cell wall; GO:0016020 membrane; GO:0030312 external encapsulating structure; GO:0071944 cell periphery;		PF00009; PF03144; PF03143	Elongation factor Tu GTP binding domain; Elongation factor Tu domain 2; Elongation factor Tu C-terminal domain	J	COG0050	GTPases - translation elongation factors
P72484	112	K	Triosephosphate isomerase OS=Streptococcus mutans serotype c (strain ATCC 700610 / UA159) OX=210007 GN=tpiA PE=3 SV=2	tpiA	1	6.4013e-06	76.009	2	DYFHETDQEINK(1)K	-1.3241	1		0.939		Cytoplasmic	K01803	TPI, tpiA; triosephosphate isomerase (TIM) [EC:5.3.1.1]	map00010 Glycolysis / Gluconeogenesis; map00051 Fructose and mannose metabolism; map00562 Inositol phosphate metabolism; map00710 Carbon fixation in photosynthetic organisms; map01100 Metabolic pathways; map01110 Biosynthesis of secondary metabolites; map01120 Microbial metabolism in diverse environments; map01130 Biosynthesis of antibiotics; map01200 Carbon metabolism; map01230 Biosynthesis of a…	GO:0005975 carbohydrate metabolic process; GO:0005996 monosaccharide metabolic process; GO:0006006 glucose metabolic process; GO:0006066 alcohol metabolic process; GO:0006071 glycerol metabolic process; GO:0006081 cellular aldehyde metabolic process; GO:0006082 organic acid metabolic process; GO:0006090 pyruvate metabolic process; GO:0006091 generation of precursor metabolites and energy; GO:0006…	GO:0005622 intracellular; GO:0005623 cell; GO:0005737 cytoplasm; GO:0005829 cytosol;	GO:0003824 catalytic activity; GO:0004807 triose-phosphate isomerase activity; GO:0016853 isomerase activity; GO:0016860 intramolecular oxidoreductase activity; GO:0016861 intramolecular oxidoreductase activity, interconverting aldoses and ketoses;	PF00121	Triosephosphate isomerase	G	COG0149	Triosephosphate isomerase
P72484	4	K	Triosephosphate isomerase OS=Streptococcus mutans serotype c (strain ATCC 700610 / UA159) OX=210007 GN=tpiA PE=3 SV=2	tpiA	1	0.000868631	67.881	2	K(1)PIIAGNWK	0.53589	1		0.939		Cytoplasmic	K01803	TPI, tpiA; triosephosphate isomerase (TIM) [EC:5.3.1.1]	map00010 Glycolysis / Gluconeogenesis; map00051 Fructose and mannose metabolism; map00562 Inositol phosphate metabolism; map00710 Carbon fixation in photosynthetic organisms; map01100 Metabolic pathways; map01110 Biosynthesis of secondary metabolites; map01120 Microbial metabolism in diverse environments; map01130 Biosynthesis of antibiotics; map01200 Carbon metabolism; map01230 Biosynthesis of a…	GO:0005975 carbohydrate metabolic process; GO:0005996 monosaccharide metabolic process; GO:0006006 glucose metabolic process; GO:0006066 alcohol metabolic process; GO:0006071 glycerol metabolic process; GO:0006081 cellular aldehyde metabolic process; GO:0006082 organic acid metabolic process; GO:0006090 pyruvate metabolic process; GO:0006091 generation of precursor metabolites and energy; GO:0006…	GO:0005622 intracellular; GO:0005623 cell; GO:0005737 cytoplasm; GO:0005829 cytosol;	GO:0003824 catalytic activity; GO:0004807 triose-phosphate isomerase activity; GO:0016853 isomerase activity; GO:0016860 intramolecular oxidoreductase activity; GO:0016861 intramolecular oxidoreductase activity, interconverting aldoses and ketoses;	PF00121	Triosephosphate isomerase	G	COG0149	Triosephosphate isomerase
P72484	201	K	Triosephosphate isomerase OS=Streptococcus mutans serotype c (strain ATCC 700610 / UA159) OX=210007 GN=tpiA PE=3 SV=2	tpiA	1	0.000391004	78.864	2	LYGK(1)EVAQAVR	-0.34259	2	0.888	1.098	1.236	Cytoplasmic	K01803	TPI, tpiA; triosephosphate isomerase (TIM) [EC:5.3.1.1]	map00010 Glycolysis / Gluconeogenesis; map00051 Fructose and mannose metabolism; map00562 Inositol phosphate metabolism; map00710 Carbon fixation in photosynthetic organisms; map01100 Metabolic pathways; map01110 Biosynthesis of secondary metabolites; map01120 Microbial metabolism in diverse environments; map01130 Biosynthesis of antibiotics; map01200 Carbon metabolism; map01230 Biosynthesis of a…	GO:0005975 carbohydrate metabolic process; GO:0005996 monosaccharide metabolic process; GO:0006006 glucose metabolic process; GO:0006066 alcohol metabolic process; GO:0006071 glycerol metabolic process; GO:0006081 cellular aldehyde metabolic process; GO:0006082 organic acid metabolic process; GO:0006090 pyruvate metabolic process; GO:0006091 generation of precursor metabolites and energy; GO:0006…	GO:0005622 intracellular; GO:0005623 cell; GO:0005737 cytoplasm; GO:0005829 cytosol;	GO:0003824 catalytic activity; GO:0004807 triose-phosphate isomerase activity; GO:0016853 isomerase activity; GO:0016860 intramolecular oxidoreductase activity; GO:0016861 intramolecular oxidoreductase activity, interconverting aldoses and ketoses;	PF00121	Triosephosphate isomerase	G	COG0149	Triosephosphate isomerase
P95780	342	K	dTDP-glucose 4,6-dehydratase OS=Streptococcus mutans serotype c (strain ATCC 700610 / UA159) OX=210007 GN=rmlB PE=1 SV=2	rmlB	1	4.95568e-06	133.13	2	EAVEANYAK(1)TQK	1.1956	2	0.875	1.132	1.294	Cytoplasmic	K01710	E4.2.1.46, rfbB, rffG; dTDP-glucose 4,6-dehydratase [EC:4.2.1.46]	map00521 Streptomycin biosynthesis; map00523 Polyketide sugar unit biosynthesis; map00525 Acarbose and validamycin biosynthesis; map01055 Biosynthesis of vancomycin group antibiotics; map01100 Metabolic pathways; map01130 Biosynthesis of antibiotics	GO:0000271 polysaccharide biosynthetic process; GO:0005975 carbohydrate metabolic process; GO:0005976 polysaccharide metabolic process; GO:0008152 metabolic process; GO:0009058 biosynthetic process; GO:0009059 macromolecule biosynthetic process; GO:0009987 cellular process; GO:0016051 carbohydrate biosynthetic process; GO:0033692 cellular polysaccharide biosynthetic process; GO:0034637 cellular c…		GO:0003824 catalytic activity; GO:0008460 dTDP-glucose 4,6-dehydratase activity; GO:0016829 lyase activity; GO:0016835 carbon-oxygen lyase activity; GO:0016836 hydro-lyase activity;			M	COG1088	dTDP-D-glucose 4,6-dehydratase
Q59931	81	K	NADP-dependent glyceraldehyde-3-phosphate dehydrogenase OS=Streptococcus mutans serotype c (strain ATCC 700610 / UA159) OX=210007 GN=gapN PE=1 SV=2	gapN	0.953486	0.0039555	48.363	2	DK(0.047)EK(0.953)IGAVLSK	-0.44633	1		0.771		Cytoplasmic	K00131	gapN; glyceraldehyde-3-phosphate dehydrogenase (NADP+) [EC:1.2.1.9]	map00010 Glycolysis / Gluconeogenesis; map00030 Pentose phosphate pathway; map01100 Metabolic pathways; map01120 Microbial metabolism in diverse environments; map01200 Carbon metabolism	GO:0008152 metabolic process; GO:0055114 oxidation-reduction process;		GO:0003824 catalytic activity; GO:0016491 oxidoreductase activity; GO:0016620 oxidoreductase activity, acting on the aldehyde or oxo group of donors, NAD or NADP as acceptor; GO:0016903 oxidoreductase activity, acting on the aldehyde or oxo group of donors; GO:0043891 glyceraldehyde-3-phosphate dehydrogenase (NAD(P)+) (phosphorylating) activity; GO:0047100 glyceraldehyde-3-phosphate dehydrogenase…			C	COG1012	NAD-dependent aldehyde dehydrogenases
Q59931	353	K	NADP-dependent glyceraldehyde-3-phosphate dehydrogenase OS=Streptococcus mutans serotype c (strain ATCC 700610 / UA159) OX=210007 GN=gapN PE=1 SV=2	gapN	1	0.100644	54.27	2	GAAALTEIK(1)R	0.6562	1		0.771		Cytoplasmic	K00131	gapN; glyceraldehyde-3-phosphate dehydrogenase (NADP+) [EC:1.2.1.9]	map00010 Glycolysis / Gluconeogenesis; map00030 Pentose phosphate pathway; map01100 Metabolic pathways; map01120 Microbial metabolism in diverse environments; map01200 Carbon metabolism	GO:0008152 metabolic process; GO:0055114 oxidation-reduction process;		GO:0003824 catalytic activity; GO:0016491 oxidoreductase activity; GO:0016620 oxidoreductase activity, acting on the aldehyde or oxo group of donors, NAD or NADP as acceptor; GO:0016903 oxidoreductase activity, acting on the aldehyde or oxo group of donors; GO:0043891 glyceraldehyde-3-phosphate dehydrogenase (NAD(P)+) (phosphorylating) activity; GO:0047100 glyceraldehyde-3-phosphate dehydrogenase…			C	COG1012	NAD-dependent aldehyde dehydrogenases
Q59931	95	K	NADP-dependent glyceraldehyde-3-phosphate dehydrogenase OS=Streptococcus mutans serotype c (strain ATCC 700610 / UA159) OX=210007 GN=gapN PE=1 SV=2	gapN	1	0.000148402	91.939	2	GYK(1)SAVSEVVR	0.44968	2	1.058	0.969	0.916	Cytoplasmic	K00131	gapN; glyceraldehyde-3-phosphate dehydrogenase (NADP+) [EC:1.2.1.9]	map00010 Glycolysis / Gluconeogenesis; map00030 Pentose phosphate pathway; map01100 Metabolic pathways; map01120 Microbial metabolism in diverse environments; map01200 Carbon metabolism	GO:0008152 metabolic process; GO:0055114 oxidation-reduction process;		GO:0003824 catalytic activity; GO:0016491 oxidoreductase activity; GO:0016620 oxidoreductase activity, acting on the aldehyde or oxo group of donors, NAD or NADP as acceptor; GO:0016903 oxidoreductase activity, acting on the aldehyde or oxo group of donors; GO:0043891 glyceraldehyde-3-phosphate dehydrogenase (NAD(P)+) (phosphorylating) activity; GO:0047100 glyceraldehyde-3-phosphate dehydrogenase…			C	COG1012	NAD-dependent aldehyde dehydrogenases
Q59931	51	K	NADP-dependent glyceraldehyde-3-phosphate dehydrogenase OS=Streptococcus mutans serotype c (strain ATCC 700610 / UA159) OX=210007 GN=gapN PE=1 SV=2	gapN	1	0.00234073	56.89	2	K(1)AQPAWR	0.21972	1		0.771		Cytoplasmic	K00131	gapN; glyceraldehyde-3-phosphate dehydrogenase (NADP+) [EC:1.2.1.9]	map00010 Glycolysis / Gluconeogenesis; map00030 Pentose phosphate pathway; map01100 Metabolic pathways; map01120 Microbial metabolism in diverse environments; map01200 Carbon metabolism	GO:0008152 metabolic process; GO:0055114 oxidation-reduction process;		GO:0003824 catalytic activity; GO:0016491 oxidoreductase activity; GO:0016620 oxidoreductase activity, acting on the aldehyde or oxo group of donors, NAD or NADP as acceptor; GO:0016903 oxidoreductase activity, acting on the aldehyde or oxo group of donors; GO:0043891 glyceraldehyde-3-phosphate dehydrogenase (NAD(P)+) (phosphorylating) activity; GO:0047100 glyceraldehyde-3-phosphate dehydrogenase…			C	COG1012	NAD-dependent aldehyde dehydrogenases
Q59931	449	K	NADP-dependent glyceraldehyde-3-phosphate dehydrogenase OS=Streptococcus mutans serotype c (strain ATCC 700610 / UA159) OX=210007 GN=gapN PE=1 SV=2	gapN	1	0.000245034	119.43	2	K(1)SGAGIQGVK	0.69718	1		0.771		Cytoplasmic	K00131	gapN; glyceraldehyde-3-phosphate dehydrogenase (NADP+) [EC:1.2.1.9]	map00010 Glycolysis / Gluconeogenesis; map00030 Pentose phosphate pathway; map01100 Metabolic pathways; map01120 Microbial metabolism in diverse environments; map01200 Carbon metabolism	GO:0008152 metabolic process; GO:0055114 oxidation-reduction process;		GO:0003824 catalytic activity; GO:0016491 oxidoreductase activity; GO:0016620 oxidoreductase activity, acting on the aldehyde or oxo group of donors, NAD or NADP as acceptor; GO:0016903 oxidoreductase activity, acting on the aldehyde or oxo group of donors; GO:0043891 glyceraldehyde-3-phosphate dehydrogenase (NAD(P)+) (phosphorylating) activity; GO:0047100 glyceraldehyde-3-phosphate dehydrogenase…			C	COG1012	NAD-dependent aldehyde dehydrogenases
Q59934	5	K	Formate acetyltransferase OS=Streptococcus mutans serotype c (strain ATCC 700610 / UA159) OX=210007 GN=pfl PE=3 SV=2	pfl	1	3.54424e-06	114.5	2	ATVK(1)TNTDVFEK	-0.38275	2	0.607	2.413	3.975	Cytoplasmic	K00656	E2.3.1.54, pflD; formate C-acetyltransferase [EC:2.3.1.54]	map00620 Pyruvate metabolism; map00640 Propanoate metabolism; map00650 Butanoate metabolism; map01100 Metabolic pathways; map01120 Microbial metabolism in diverse environments				PF01228	Glycine radical	C	COG1882	Pyruvate-formate lyase
Q59934	750	K	Formate acetyltransferase OS=Streptococcus mutans serotype c (strain ATCC 700610 / UA159) OX=210007 GN=pfl PE=3 SV=2	pfl	1	0.000115927	108.93	2	EQK(1)TELTQR	-0.81854	1		2.297		Cytoplasmic	K00656	E2.3.1.54, pflD; formate C-acetyltransferase [EC:2.3.1.54]	map00620 Pyruvate metabolism; map00640 Propanoate metabolism; map00650 Butanoate metabolism; map01100 Metabolic pathways; map01120 Microbial metabolism in diverse environments				PF01228	Glycine radical	C	COG1882	Pyruvate-formate lyase
Q59934	743	K	Formate acetyltransferase OS=Streptococcus mutans serotype c (strain ATCC 700610 / UA159) OX=210007 GN=pfl PE=3 SV=2	pfl	1	1.02311e-06	146.48	2	ISGYCVNTK(1)YLTK	0.7379	1		2.297		Cytoplasmic	K00656	E2.3.1.54, pflD; formate C-acetyltransferase [EC:2.3.1.54]	map00620 Pyruvate metabolism; map00640 Propanoate metabolism; map00650 Butanoate metabolism; map01100 Metabolic pathways; map01120 Microbial metabolism in diverse environments				PF01228	Glycine radical	C	COG1882	Pyruvate-formate lyase
Q59934	747	K	Formate acetyltransferase OS=Streptococcus mutans serotype c (strain ATCC 700610 / UA159) OX=210007 GN=pfl PE=3 SV=2	pfl	1	0.0175775	58.916	2	YLTK(1)EQK	0.36852	1		2.297		Cytoplasmic	K00656	E2.3.1.54, pflD; formate C-acetyltransferase [EC:2.3.1.54]	map00620 Pyruvate metabolism; map00640 Propanoate metabolism; map00650 Butanoate metabolism; map01100 Metabolic pathways; map01120 Microbial metabolism in diverse environments				PF01228	Glycine radical	C	COG1882	Pyruvate-formate lyase
Q8CVC6	253	K	Foldase protein PrsA OS=Streptococcus mutans serotype c (strain ATCC 700610 / UA159) OX=210007 GN=prsA PE=3 SV=1	prsA	1	0.00102929	69.327	2	LK(1)EIIVSQK	-0.60957	1		0.933		CytoplasmicMembrane	K07533	prsA; foldase protein PrsA [EC:5.2.1.8]					PF13145	PPIC-type PPIASE domain	M	COG0760	Parvulin-like peptidyl-prolyl isomerase
Q8CVC7	108	K	Putative 40K cell wall protein OS=Streptococcus mutans serotype c (strain ATCC 700610 / UA159) OX=210007 GN=SMU_609 PE=4 SV=1	SMU_609	1	0.000170927	79.235	2	SK(1)EDVNPTVSK	-0.36279	1		0.633		Unknown	K07260	vanY; zinc D-Ala-D-Ala carboxypeptidase [EC:3.4.17.14]	map00550 Peptidoglycan biosynthesis; map01100 Metabolic pathways; map01502 Vancomycin resistance; map02020 Two-component system				PF08460; PF08481	Bacterial SH3 domain; GBS Bsp-like repeat	M	COG3942	Surface antigen
Q8CWW5	79	K	10 kDa chaperonin OS=Streptococcus mutans serotype c (strain ATCC 700610 / UA159) OX=210007 GN=groS PE=3 SV=1	groS	1	1.05403e-05	112.95	2	DDGK(1)DCLIIR	0.30513	1		0.651		Cytoplasmic	K04078	groES, HSPE1; chaperonin GroES		GO:0006355 regulation of transcription, DNA-templated; GO:0006457 protein folding; GO:0006458 'de novo' protein folding; GO:0006950 response to stress; GO:0006986 response to unfolded protein; GO:0009266 response to temperature stimulus; GO:0009408 response to heat; GO:0009628 response to abiotic stimulus; GO:0009889 regulation of biosynthetic process; GO:0009987 cellular process; GO:0010033 resp…	GO:0005576 extracellular region; GO:0005618 cell wall; GO:0005622 intracellular; GO:0005623 cell; GO:0005737 cytoplasm; GO:0005829 cytosol; GO:0005886 plasma membrane; GO:0016020 membrane; GO:0016465 chaperonin ATPase complex; GO:0030312 external encapsulating structure; GO:0032991 protein-containing complex; GO:0071944 cell periphery; GO:0101031 chaperone complex; GO:1990220 GroEL-GroES complex;	GO:0005488 binding; GO:0005515 protein binding; GO:0019899 enzyme binding; GO:0035375 zymogen binding; GO:0042802 identical protein binding; GO:0043167 ion binding; GO:0043169 cation binding; GO:0046872 metal ion binding; GO:0051082 unfolded protein binding; GO:0051087 chaperone binding;	PF00166	Chaperonin 10 Kd subunit	O	COG0234	Co-chaperonin GroES (HSP10)
Q8CWW5	33	K	10 kDa chaperonin OS=Streptococcus mutans serotype c (strain ATCC 700610 / UA159) OX=210007 GN=groS PE=3 SV=1	groS	1	4.83334e-17	183.15	2	EQTVGGFVLAGASQEK(1)TK	-0.6611	1		0.651		Cytoplasmic	K04078	groES, HSPE1; chaperonin GroES		GO:0006355 regulation of transcription, DNA-templated; GO:0006457 protein folding; GO:0006458 'de novo' protein folding; GO:0006950 response to stress; GO:0006986 response to unfolded protein; GO:0009266 response to temperature stimulus; GO:0009408 response to heat; GO:0009628 response to abiotic stimulus; GO:0009889 regulation of biosynthetic process; GO:0009987 cellular process; GO:0010033 resp…	GO:0005576 extracellular region; GO:0005618 cell wall; GO:0005622 intracellular; GO:0005623 cell; GO:0005737 cytoplasm; GO:0005829 cytosol; GO:0005886 plasma membrane; GO:0016020 membrane; GO:0016465 chaperonin ATPase complex; GO:0030312 external encapsulating structure; GO:0032991 protein-containing complex; GO:0071944 cell periphery; GO:0101031 chaperone complex; GO:1990220 GroEL-GroES complex;	GO:0005488 binding; GO:0005515 protein binding; GO:0019899 enzyme binding; GO:0035375 zymogen binding; GO:0042802 identical protein binding; GO:0043167 ion binding; GO:0043169 cation binding; GO:0046872 metal ion binding; GO:0051082 unfolded protein binding; GO:0051087 chaperone binding;	PF00166	Chaperonin 10 Kd subunit	O	COG0234	Co-chaperonin GroES (HSP10)
Q8CWW5	36	K	10 kDa chaperonin OS=Streptococcus mutans serotype c (strain ATCC 700610 / UA159) OX=210007 GN=groS PE=3 SV=1	groS	1	0.000325335	102.57	2	K(1)AQVVAVGEGVR	-0.83284	2	0.423	1.174	2.775	Cytoplasmic	K04078	groES, HSPE1; chaperonin GroES		GO:0006355 regulation of transcription, DNA-templated; GO:0006457 protein folding; GO:0006458 'de novo' protein folding; GO:0006950 response to stress; GO:0006986 response to unfolded protein; GO:0009266 response to temperature stimulus; GO:0009408 response to heat; GO:0009628 response to abiotic stimulus; GO:0009889 regulation of biosynthetic process; GO:0009987 cellular process; GO:0010033 resp…	GO:0005576 extracellular region; GO:0005618 cell wall; GO:0005622 intracellular; GO:0005623 cell; GO:0005737 cytoplasm; GO:0005829 cytosol; GO:0005886 plasma membrane; GO:0016020 membrane; GO:0016465 chaperonin ATPase complex; GO:0030312 external encapsulating structure; GO:0032991 protein-containing complex; GO:0071944 cell periphery; GO:0101031 chaperone complex; GO:1990220 GroEL-GroES complex;	GO:0005488 binding; GO:0005515 protein binding; GO:0019899 enzyme binding; GO:0035375 zymogen binding; GO:0042802 identical protein binding; GO:0043167 ion binding; GO:0043169 cation binding; GO:0046872 metal ion binding; GO:0051082 unfolded protein binding; GO:0051087 chaperone binding;	PF00166	Chaperonin 10 Kd subunit	O	COG0234	Co-chaperonin GroES (HSP10)
Q8CWW5	3	K	10 kDa chaperonin OS=Streptococcus mutans serotype c (strain ATCC 700610 / UA159) OX=210007 GN=groS PE=3 SV=1	groS	1	0.000946552	58.916	2	MLK(1)PLGDR	-0.51444	1		0.651		Cytoplasmic	K04078	groES, HSPE1; chaperonin GroES		GO:0006355 regulation of transcription, DNA-templated; GO:0006457 protein folding; GO:0006458 'de novo' protein folding; GO:0006950 response to stress; GO:0006986 response to unfolded protein; GO:0009266 response to temperature stimulus; GO:0009408 response to heat; GO:0009628 response to abiotic stimulus; GO:0009889 regulation of biosynthetic process; GO:0009987 cellular process; GO:0010033 resp…	GO:0005576 extracellular region; GO:0005618 cell wall; GO:0005622 intracellular; GO:0005623 cell; GO:0005737 cytoplasm; GO:0005829 cytosol; GO:0005886 plasma membrane; GO:0016020 membrane; GO:0016465 chaperonin ATPase complex; GO:0030312 external encapsulating structure; GO:0032991 protein-containing complex; GO:0071944 cell periphery; GO:0101031 chaperone complex; GO:1990220 GroEL-GroES complex;	GO:0005488 binding; GO:0005515 protein binding; GO:0019899 enzyme binding; GO:0035375 zymogen binding; GO:0042802 identical protein binding; GO:0043167 ion binding; GO:0043169 cation binding; GO:0046872 metal ion binding; GO:0051082 unfolded protein binding; GO:0051087 chaperone binding;	PF00166	Chaperonin 10 Kd subunit	O	COG0234	Co-chaperonin GroES (HSP10)
Q8CWW5	14	K	10 kDa chaperonin OS=Streptococcus mutans serotype c (strain ATCC 700610 / UA159) OX=210007 GN=groS PE=3 SV=1	groS	1	0.0209107	46.068	2	VVVQLK(1)EEK	-0.57594	1		0.651		Cytoplasmic	K04078	groES, HSPE1; chaperonin GroES		GO:0006355 regulation of transcription, DNA-templated; GO:0006457 protein folding; GO:0006458 'de novo' protein folding; GO:0006950 response to stress; GO:0006986 response to unfolded protein; GO:0009266 response to temperature stimulus; GO:0009408 response to heat; GO:0009628 response to abiotic stimulus; GO:0009889 regulation of biosynthetic process; GO:0009987 cellular process; GO:0010033 resp…	GO:0005576 extracellular region; GO:0005618 cell wall; GO:0005622 intracellular; GO:0005623 cell; GO:0005737 cytoplasm; GO:0005829 cytosol; GO:0005886 plasma membrane; GO:0016020 membrane; GO:0016465 chaperonin ATPase complex; GO:0030312 external encapsulating structure; GO:0032991 protein-containing complex; GO:0071944 cell periphery; GO:0101031 chaperone complex; GO:1990220 GroEL-GroES complex;	GO:0005488 binding; GO:0005515 protein binding; GO:0019899 enzyme binding; GO:0035375 zymogen binding; GO:0042802 identical protein binding; GO:0043167 ion binding; GO:0043169 cation binding; GO:0046872 metal ion binding; GO:0051082 unfolded protein binding; GO:0051087 chaperone binding;	PF00166	Chaperonin 10 Kd subunit	O	COG0234	Co-chaperonin GroES (HSP10)
Q8CWW6	337	K	60 kDa chaperonin OS=Streptococcus mutans serotype c (strain ATCC 700610 / UA159) OX=210007 GN=groL PE=3 SV=1	groL	1	1.92304e-23	179.37	2	DSTVIVEGSGGK(1)EAVANR	1.3459	2		0.684		Cytoplasmic	K04077	groEL, HSPD1; chaperonin GroEL	map03018 RNA degradation; map05134 Legionellosis; map05152 Tuberculosis	GO:0001817 regulation of cytokine production; GO:0001819 positive regulation of cytokine production; GO:0002791 regulation of peptide secretion; GO:0002793 positive regulation of peptide secretion; GO:0006457 protein folding; GO:0006458 'de novo' protein folding; GO:0009987 cellular process; GO:0032677 regulation of interleukin-8 production; GO:0032757 positive regulation of interleukin-8 product…	GO:0005622 intracellular; GO:0005623 cell; GO:0005737 cytoplasm; GO:0005829 cytosol; GO:0009986 cell surface; GO:0016465 chaperonin ATPase complex; GO:0032991 protein-containing complex; GO:0101031 chaperone complex; GO:1990220 GroEL-GroES complex;	GO:0005488 binding; GO:0005515 protein binding; GO:0030246 carbohydrate binding; GO:0030247 polysaccharide binding; GO:0044183 protein folding chaperone; GO:0046812 host cell surface binding; GO:0051082 unfolded protein binding; GO:2001065 mannan binding;			O	COG0459	Chaperonin GroEL (HSP60 family)
Q8CWW6	104	K	60 kDa chaperonin OS=Streptococcus mutans serotype c (strain ATCC 700610 / UA159) OX=210007 GN=groL PE=3 SV=1	groL	1	1.03449e-05	95.677	2	EGLK(1)NVTAGANPIGIR	0.2933	1		0.684		Cytoplasmic	K04077	groEL, HSPD1; chaperonin GroEL	map03018 RNA degradation; map05134 Legionellosis; map05152 Tuberculosis	GO:0001817 regulation of cytokine production; GO:0001819 positive regulation of cytokine production; GO:0002791 regulation of peptide secretion; GO:0002793 positive regulation of peptide secretion; GO:0006457 protein folding; GO:0006458 'de novo' protein folding; GO:0009987 cellular process; GO:0032677 regulation of interleukin-8 production; GO:0032757 positive regulation of interleukin-8 product…	GO:0005622 intracellular; GO:0005623 cell; GO:0005737 cytoplasm; GO:0005829 cytosol; GO:0009986 cell surface; GO:0016465 chaperonin ATPase complex; GO:0032991 protein-containing complex; GO:0101031 chaperone complex; GO:1990220 GroEL-GroES complex;	GO:0005488 binding; GO:0005515 protein binding; GO:0030246 carbohydrate binding; GO:0030247 polysaccharide binding; GO:0044183 protein folding chaperone; GO:0046812 host cell surface binding; GO:0051082 unfolded protein binding; GO:2001065 mannan binding;			O	COG0459	Chaperonin GroEL (HSP60 family)
Q8CWW6	275	K	60 kDa chaperonin OS=Streptococcus mutans serotype c (strain ATCC 700610 / UA159) OX=210007 GN=groL PE=3 SV=1	groL	1	2.13901e-07	126.42	2	GTFNVVAVK(1)APGFGDR	0.33211	1		0.684		Cytoplasmic	K04077	groEL, HSPD1; chaperonin GroEL	map03018 RNA degradation; map05134 Legionellosis; map05152 Tuberculosis	GO:0001817 regulation of cytokine production; GO:0001819 positive regulation of cytokine production; GO:0002791 regulation of peptide secretion; GO:0002793 positive regulation of peptide secretion; GO:0006457 protein folding; GO:0006458 'de novo' protein folding; GO:0009987 cellular process; GO:0032677 regulation of interleukin-8 production; GO:0032757 positive regulation of interleukin-8 product…	GO:0005622 intracellular; GO:0005623 cell; GO:0005737 cytoplasm; GO:0005829 cytosol; GO:0009986 cell surface; GO:0016465 chaperonin ATPase complex; GO:0032991 protein-containing complex; GO:0101031 chaperone complex; GO:1990220 GroEL-GroES complex;	GO:0005488 binding; GO:0005515 protein binding; GO:0030246 carbohydrate binding; GO:0030247 polysaccharide binding; GO:0044183 protein folding chaperone; GO:0046812 host cell surface binding; GO:0051082 unfolded protein binding; GO:2001065 mannan binding;			O	COG0459	Chaperonin GroEL (HSP60 family)
Q8CWW6	465	K	60 kDa chaperonin OS=Streptococcus mutans serotype c (strain ATCC 700610 / UA159) OX=210007 GN=groL PE=3 SV=1	groL	1	9.29958e-07	123.83	2	NAGYEGSVIIDK(1)LK	0.49566	1		0.684		Cytoplasmic	K04077	groEL, HSPD1; chaperonin GroEL	map03018 RNA degradation; map05134 Legionellosis; map05152 Tuberculosis	GO:0001817 regulation of cytokine production; GO:0001819 positive regulation of cytokine production; GO:0002791 regulation of peptide secretion; GO:0002793 positive regulation of peptide secretion; GO:0006457 protein folding; GO:0006458 'de novo' protein folding; GO:0009987 cellular process; GO:0032677 regulation of interleukin-8 production; GO:0032757 positive regulation of interleukin-8 product…	GO:0005622 intracellular; GO:0005623 cell; GO:0005737 cytoplasm; GO:0005829 cytosol; GO:0009986 cell surface; GO:0016465 chaperonin ATPase complex; GO:0032991 protein-containing complex; GO:0101031 chaperone complex; GO:1990220 GroEL-GroES complex;	GO:0005488 binding; GO:0005515 protein binding; GO:0030246 carbohydrate binding; GO:0030247 polysaccharide binding; GO:0044183 protein folding chaperone; GO:0046812 host cell surface binding; GO:0051082 unfolded protein binding; GO:2001065 mannan binding;			O	COG0459	Chaperonin GroEL (HSP60 family)
Q8CWW6	453	K	60 kDa chaperonin OS=Streptococcus mutans serotype c (strain ATCC 700610 / UA159) OX=210007 GN=groL PE=3 SV=1	groL	1	1.84486e-11	135.15	2	QIAK(1)NAGYEGSVIIDK	0.56468	1		0.684		Cytoplasmic	K04077	groEL, HSPD1; chaperonin GroEL	map03018 RNA degradation; map05134 Legionellosis; map05152 Tuberculosis	GO:0001817 regulation of cytokine production; GO:0001819 positive regulation of cytokine production; GO:0002791 regulation of peptide secretion; GO:0002793 positive regulation of peptide secretion; GO:0006457 protein folding; GO:0006458 'de novo' protein folding; GO:0009987 cellular process; GO:0032677 regulation of interleukin-8 production; GO:0032757 positive regulation of interleukin-8 product…	GO:0005622 intracellular; GO:0005623 cell; GO:0005737 cytoplasm; GO:0005829 cytosol; GO:0009986 cell surface; GO:0016465 chaperonin ATPase complex; GO:0032991 protein-containing complex; GO:0101031 chaperone complex; GO:1990220 GroEL-GroES complex;	GO:0005488 binding; GO:0005515 protein binding; GO:0030246 carbohydrate binding; GO:0030247 polysaccharide binding; GO:0044183 protein folding chaperone; GO:0046812 host cell surface binding; GO:0051082 unfolded protein binding; GO:2001065 mannan binding;			O	COG0459	Chaperonin GroEL (HSP60 family)
Q8CWW6	155	K	60 kDa chaperonin OS=Streptococcus mutans serotype c (strain ATCC 700610 / UA159) OX=210007 GN=groL PE=3 SV=1	groL	1	1.18166e-06	97.681	2	SEK(1)VGEYVSEAMEK	0.58083	1		0.684		Cytoplasmic	K04077	groEL, HSPD1; chaperonin GroEL	map03018 RNA degradation; map05134 Legionellosis; map05152 Tuberculosis	GO:0001817 regulation of cytokine production; GO:0001819 positive regulation of cytokine production; GO:0002791 regulation of peptide secretion; GO:0002793 positive regulation of peptide secretion; GO:0006457 protein folding; GO:0006458 'de novo' protein folding; GO:0009987 cellular process; GO:0032677 regulation of interleukin-8 production; GO:0032757 positive regulation of interleukin-8 product…	GO:0005622 intracellular; GO:0005623 cell; GO:0005737 cytoplasm; GO:0005829 cytosol; GO:0009986 cell surface; GO:0016465 chaperonin ATPase complex; GO:0032991 protein-containing complex; GO:0101031 chaperone complex; GO:1990220 GroEL-GroES complex;	GO:0005488 binding; GO:0005515 protein binding; GO:0030246 carbohydrate binding; GO:0030247 polysaccharide binding; GO:0044183 protein folding chaperone; GO:0046812 host cell surface binding; GO:0051082 unfolded protein binding; GO:2001065 mannan binding;			O	COG0459	Chaperonin GroEL (HSP60 family)
Q8CWW6	362	K	60 kDa chaperonin OS=Streptococcus mutans serotype c (strain ATCC 700610 / UA159) OX=210007 GN=groL PE=3 SV=1	groL	1	2.43593e-05	85.443	3	SQIETATSDFDREK(1)LQER	1.357	1		0.684		Cytoplasmic	K04077	groEL, HSPD1; chaperonin GroEL	map03018 RNA degradation; map05134 Legionellosis; map05152 Tuberculosis	GO:0001817 regulation of cytokine production; GO:0001819 positive regulation of cytokine production; GO:0002791 regulation of peptide secretion; GO:0002793 positive regulation of peptide secretion; GO:0006457 protein folding; GO:0006458 'de novo' protein folding; GO:0009987 cellular process; GO:0032677 regulation of interleukin-8 production; GO:0032757 positive regulation of interleukin-8 product…	GO:0005622 intracellular; GO:0005623 cell; GO:0005737 cytoplasm; GO:0005829 cytosol; GO:0009986 cell surface; GO:0016465 chaperonin ATPase complex; GO:0032991 protein-containing complex; GO:0101031 chaperone complex; GO:1990220 GroEL-GroES complex;	GO:0005488 binding; GO:0005515 protein binding; GO:0030246 carbohydrate binding; GO:0030247 polysaccharide binding; GO:0044183 protein folding chaperone; GO:0046812 host cell surface binding; GO:0051082 unfolded protein binding; GO:2001065 mannan binding;			O	COG0459	Chaperonin GroEL (HSP60 family)
Q8CWW6	33	K	60 kDa chaperonin OS=Streptococcus mutans serotype c (strain ATCC 700610 / UA159) OX=210007 GN=groL PE=3 SV=1	groL	1	0.00395532	63.397	2	VTLGPK(1)GR	1.3928	1		0.684		Cytoplasmic	K04077	groEL, HSPD1; chaperonin GroEL	map03018 RNA degradation; map05134 Legionellosis; map05152 Tuberculosis	GO:0001817 regulation of cytokine production; GO:0001819 positive regulation of cytokine production; GO:0002791 regulation of peptide secretion; GO:0002793 positive regulation of peptide secretion; GO:0006457 protein folding; GO:0006458 'de novo' protein folding; GO:0009987 cellular process; GO:0032677 regulation of interleukin-8 production; GO:0032757 positive regulation of interleukin-8 product…	GO:0005622 intracellular; GO:0005623 cell; GO:0005737 cytoplasm; GO:0005829 cytosol; GO:0009986 cell surface; GO:0016465 chaperonin ATPase complex; GO:0032991 protein-containing complex; GO:0101031 chaperone complex; GO:1990220 GroEL-GroES complex;	GO:0005488 binding; GO:0005515 protein binding; GO:0030246 carbohydrate binding; GO:0030247 polysaccharide binding; GO:0044183 protein folding chaperone; GO:0046812 host cell surface binding; GO:0051082 unfolded protein binding; GO:2001065 mannan binding;			O	COG0459	Chaperonin GroEL (HSP60 family)
Q8CWW6	325	K	60 kDa chaperonin OS=Streptococcus mutans serotype c (strain ATCC 700610 / UA159) OX=210007 GN=groL PE=3 SV=1	groL	1	8.20063e-23	183.24	2	VTVDK(1)DSTVIVEGSGGK	0.52338	1		0.684		Cytoplasmic	K04077	groEL, HSPD1; chaperonin GroEL	map03018 RNA degradation; map05134 Legionellosis; map05152 Tuberculosis	GO:0001817 regulation of cytokine production; GO:0001819 positive regulation of cytokine production; GO:0002791 regulation of peptide secretion; GO:0002793 positive regulation of peptide secretion; GO:0006457 protein folding; GO:0006458 'de novo' protein folding; GO:0009987 cellular process; GO:0032677 regulation of interleukin-8 production; GO:0032757 positive regulation of interleukin-8 product…	GO:0005622 intracellular; GO:0005623 cell; GO:0005737 cytoplasm; GO:0005829 cytosol; GO:0009986 cell surface; GO:0016465 chaperonin ATPase complex; GO:0032991 protein-containing complex; GO:0101031 chaperone complex; GO:1990220 GroEL-GroES complex;	GO:0005488 binding; GO:0005515 protein binding; GO:0030246 carbohydrate binding; GO:0030247 polysaccharide binding; GO:0044183 protein folding chaperone; GO:0046812 host cell surface binding; GO:0051082 unfolded protein binding; GO:2001065 mannan binding;			O	COG0459	Chaperonin GroEL (HSP60 family)
Q8CWW8	147	K	Malonyl CoA-acyl carrier protein transacylase OS=Streptococcus mutans serotype c (strain ATCC 700610 / UA159) OX=210007 GN=fabD PE=3 SV=1	fabD	1	9.59643e-05	81.578	2	LIEEICQK(1)ASSK	0.19665	1		1.056		Cytoplasmic	K00645	fabD, MCAT, MCT1; [acyl-carrier-protein] S-malonyltransferase [EC:2.3.1.39]	map00061 Fatty acid biosynthesis; map00333 Prodigiosin biosynthesis; map01100 Metabolic pathways; map01130 Biosynthesis of antibiotics; map01212 Fatty acid metabolism				PF00698	Acyl transferase domain	I	COG0331	(acyl-carrier-protein) S-malonyltransferase
Q8CWY0	748	K	Alanine--tRNA ligase OS=Streptococcus mutans serotype c (strain ATCC 700610 / UA159) OX=210007 GN=alaS PE=3 SV=1	alaS	1	0.0076522	67.548	2	LQK(1)ENAELK	-0.14318	1		0.937		Cytoplasmic	K01872	AARS, alaS; alanyl-tRNA synthetase [EC:6.1.1.7]	map00970 Aminoacyl-tRNA biosynthesis	GO:0006082 organic acid metabolic process; GO:0006139 nucleobase-containing compound metabolic process; GO:0006396 RNA processing; GO:0006399 tRNA metabolic process; GO:0006400 tRNA modification; GO:0006412 translation; GO:0006418 tRNA aminoacylation for protein translation; GO:0006419 alanyl-tRNA aminoacylation; GO:0006518 peptide metabolic process; GO:0006520 cellular amino acid metabolic proce…	GO:0005622 intracellular; GO:0005623 cell; GO:0005737 cytoplasm; GO:0005829 cytosol;	GO:0003824 catalytic activity; GO:0004812 aminoacyl-tRNA ligase activity; GO:0004813 alanine-tRNA ligase activity; GO:0005488 binding; GO:0016597 amino acid binding; GO:0016874 ligase activity; GO:0016875 ligase activity, forming carbon-oxygen bonds; GO:0031406 carboxylic acid binding; GO:0036094 small molecule binding; GO:0043167 ion binding; GO:0043168 anion binding; GO:0043177 organic acid bin…	PF07973	Threonyl and Alanyl tRNA synthetase second additional domain	J	COG0013	Alanyl-tRNA synthetase
Q8CWZ6	425	K	Trigger factor OS=Streptococcus mutans serotype c (strain ATCC 700610 / UA159) OX=210007 GN=tig PE=3 SV=1	tig	1	0.000607537	79.235	2	AVNVITDSAK(1)VK	0.15443	1		1.069		Cytoplasmic	K03545	tig; trigger factor			GO:0005622 intracellular; GO:0005623 cell; GO:0005737 cytoplasm;		PF00254	FKBP-type peptidyl-prolyl cis-trans isomerase	D	COG0544	FKBP-type peptidyl-prolyl cis-trans isomerase (trigger factor)
Q8CWZ6	243	K	Trigger factor OS=Streptococcus mutans serotype c (strain ATCC 700610 / UA159) OX=210007 GN=tig PE=3 SV=1	tig	1	1.1313e-09	128.68	2	DATFVTTIHEVK(1)AK	2.82	2	0.511	1.556	3.045	Cytoplasmic	K03545	tig; trigger factor			GO:0005622 intracellular; GO:0005623 cell; GO:0005737 cytoplasm;		PF00254	FKBP-type peptidyl-prolyl cis-trans isomerase	D	COG0544	FKBP-type peptidyl-prolyl cis-trans isomerase (trigger factor)
Q8CWZ6	142	K	Trigger factor OS=Streptococcus mutans serotype c (strain ATCC 700610 / UA159) OX=210007 GN=tig PE=3 SV=1	tig	1	6.02882e-15	173.26	2	EVTDAEVDEK(1)IER	0.46971	1		1.069		Cytoplasmic	K03545	tig; trigger factor			GO:0005622 intracellular; GO:0005623 cell; GO:0005737 cytoplasm;		PF00254	FKBP-type peptidyl-prolyl cis-trans isomerase	D	COG0544	FKBP-type peptidyl-prolyl cis-trans isomerase (trigger factor)
Q8CWZ6	25	K	Trigger factor OS=Streptococcus mutans serotype c (strain ATCC 700610 / UA159) OX=210007 GN=tig PE=3 SV=1	tig	1	0.010678	41.796	2	IK(1)PALDQAFNK	0.045816	2	0.488	1.583	3.244	Cytoplasmic	K03545	tig; trigger factor			GO:0005622 intracellular; GO:0005623 cell; GO:0005737 cytoplasm;		PF00254	FKBP-type peptidyl-prolyl cis-trans isomerase	D	COG0544	FKBP-type peptidyl-prolyl cis-trans isomerase (trigger factor)
Q8CWZ6	37	K	Trigger factor OS=Streptococcus mutans serotype c (strain ATCC 700610 / UA159) OX=210007 GN=tig PE=3 SV=1	tig	1	5.653e-05	117.45	2	K(1)DLTAPGFR	0.33793	2	0.501	1.568	3.13	Cytoplasmic	K03545	tig; trigger factor			GO:0005622 intracellular; GO:0005623 cell; GO:0005737 cytoplasm;		PF00254	FKBP-type peptidyl-prolyl cis-trans isomerase	D	COG0544	FKBP-type peptidyl-prolyl cis-trans isomerase (trigger factor)
Q8CWZ6	348	K	Trigger factor OS=Streptococcus mutans serotype c (strain ATCC 700610 / UA159) OX=210007 GN=tig PE=3 SV=1	tig	0.999999	0.00521694	60	2	K(1)QYEADADKR	-1.058	1		1.069		Cytoplasmic	K03545	tig; trigger factor			GO:0005622 intracellular; GO:0005623 cell; GO:0005737 cytoplasm;		PF00254	FKBP-type peptidyl-prolyl cis-trans isomerase	D	COG0544	FKBP-type peptidyl-prolyl cis-trans isomerase (trigger factor)
Q8CWZ6	8	K	Trigger factor OS=Streptococcus mutans serotype c (strain ATCC 700610 / UA159) OX=210007 GN=tig PE=3 SV=1	tig	1	8.34142e-05	97.594	2	STSFENK(1)ATNR	-0.30979	2	0.76	1.274	1.676	Cytoplasmic	K03545	tig; trigger factor			GO:0005622 intracellular; GO:0005623 cell; GO:0005737 cytoplasm;		PF00254	FKBP-type peptidyl-prolyl cis-trans isomerase	D	COG0544	FKBP-type peptidyl-prolyl cis-trans isomerase (trigger factor)
Q8CWZ6	359	K	Trigger factor OS=Streptococcus mutans serotype c (strain ATCC 700610 / UA159) OX=210007 GN=tig PE=3 SV=1	tig	1	0.00214952	74.733	2	VK(1)TNLVIEAVAK	0.038096	1		1.069		Cytoplasmic	K03545	tig; trigger factor			GO:0005622 intracellular; GO:0005623 cell; GO:0005737 cytoplasm;		PF00254	FKBP-type peptidyl-prolyl cis-trans isomerase	D	COG0544	FKBP-type peptidyl-prolyl cis-trans isomerase (trigger factor)
Q8DRS6	286	K	tRNA uridine 5-carboxymethylaminomethyl modification enzyme MnmG OS=Streptococcus mutans serotype c (strain ATCC 700610 / UA159) OX=210007 GN=mnmG PE=3 SV=1	mnmG	1	0.00348205	71.219	2	YCPSIEDK(1)IVR	-1.3922	2	0.42	1.738	4.138	Cytoplasmic	K03495	gidA, mnmG, MTO1; tRNA uridine 5-carboxymethylaminomethyl modification enzyme		GO:0001510 RNA methylation; GO:0002097 tRNA wobble base modification; GO:0002098 tRNA wobble uridine modification; GO:0006139 nucleobase-containing compound metabolic process; GO:0006396 RNA processing; GO:0006399 tRNA metabolic process; GO:0006400 tRNA modification; GO:0006725 cellular aromatic compound metabolic process; GO:0006807 nitrogen compound metabolic process; GO:0008033 tRNA processing…	GO:0005622 intracellular; GO:0005623 cell; GO:0005737 cytoplasm; GO:0005829 cytosol;	GO:0000166 nucleotide binding; GO:0005488 binding; GO:0036094 small molecule binding; GO:0043167 ion binding; GO:0043168 anion binding; GO:0048037 cofactor binding; GO:0050660 flavin adenine dinucleotide binding; GO:0050662 coenzyme binding; GO:0097159 organic cyclic compound binding; GO:1901265 nucleoside phosphate binding; GO:1901363 heterocyclic compound binding;	PF13932	GidA associated domain 3	D	COG0445	NAD/FAD-utilizing enzyme apparently involved in cell division
Q8DRS8	66	K	50S ribosomal protein L9 OS=Streptococcus mutans serotype c (strain ATCC 700610 / UA159) OX=210007 GN=rplI PE=3 SV=1	rplI	1	0.000813205	75.969	2	AQAELLAEAK(1)AVK	0.35287	2	0.925	1.068	1.155	Cytoplasmic	K02939	RP-L9, MRPL9, rplI; large subunit ribosomal protein L9	map03010 Ribosome	GO:0006412 translation; GO:0006518 peptide metabolic process; GO:0006807 nitrogen compound metabolic process; GO:0008152 metabolic process; GO:0009058 biosynthetic process; GO:0009059 macromolecule biosynthetic process; GO:0009987 cellular process; GO:0010467 gene expression; GO:0019538 protein metabolic process; GO:0034641 cellular nitrogen compound metabolic process; GO:0034645 cellular macromo…	GO:0005618 cell wall; GO:0005622 intracellular; GO:0005623 cell; GO:0005737 cytoplasm; GO:0005829 cytosol; GO:0005840 ribosome; GO:0005886 plasma membrane; GO:0015934 large ribosomal subunit; GO:0016020 membrane; GO:0022625 cytosolic large ribosomal subunit; GO:0022626 cytosolic ribosome; GO:0030312 external encapsulating structure; GO:0032991 protein-containing complex; GO:0043226 organelle; GO:…	GO:0003676 nucleic acid binding; GO:0003723 RNA binding; GO:0003735 structural constituent of ribosome; GO:0005198 structural molecule activity; GO:0005488 binding; GO:0019843 rRNA binding; GO:0070180 large ribosomal subunit rRNA binding; GO:0097159 organic cyclic compound binding; GO:1901363 heterocyclic compound binding;	PF01281; PF03948	Ribosomal protein L9, N-terminal domain; Ribosomal protein L9, C-terminal domain	J	COG0359	Ribosomal protein L9
Q8DRS8	98	K	50S ribosomal protein L9 OS=Streptococcus mutans serotype c (strain ATCC 700610 / UA159) OX=210007 GN=rplI PE=3 SV=1	rplI	1	0.0159808	53.028	2	TFGSITSK(1)K	0.9389	1		0.953		Cytoplasmic	K02939	RP-L9, MRPL9, rplI; large subunit ribosomal protein L9	map03010 Ribosome	GO:0006412 translation; GO:0006518 peptide metabolic process; GO:0006807 nitrogen compound metabolic process; GO:0008152 metabolic process; GO:0009058 biosynthetic process; GO:0009059 macromolecule biosynthetic process; GO:0009987 cellular process; GO:0010467 gene expression; GO:0019538 protein metabolic process; GO:0034641 cellular nitrogen compound metabolic process; GO:0034645 cellular macromo…	GO:0005618 cell wall; GO:0005622 intracellular; GO:0005623 cell; GO:0005737 cytoplasm; GO:0005829 cytosol; GO:0005840 ribosome; GO:0005886 plasma membrane; GO:0015934 large ribosomal subunit; GO:0016020 membrane; GO:0022625 cytosolic large ribosomal subunit; GO:0022626 cytosolic ribosome; GO:0030312 external encapsulating structure; GO:0032991 protein-containing complex; GO:0043226 organelle; GO:…	GO:0003676 nucleic acid binding; GO:0003723 RNA binding; GO:0003735 structural constituent of ribosome; GO:0005198 structural molecule activity; GO:0005488 binding; GO:0019843 rRNA binding; GO:0070180 large ribosomal subunit rRNA binding; GO:0097159 organic cyclic compound binding; GO:1901363 heterocyclic compound binding;	PF01281; PF03948	Ribosomal protein L9, N-terminal domain; Ribosomal protein L9, C-terminal domain	J	COG0359	Ribosomal protein L9
Q8DRT7	353	K	Dihydroxy-acid dehydratase OS=Streptococcus mutans serotype c (strain ATCC 700610 / UA159) OX=210007 GN=ilvD PE=3 SV=1	ilvD	1	1.86533e-21	197.17	2	ITCTGK(1)TVAENLK	-0.26715	2	0.088	1.958	22.25	Cytoplasmic	K01687	ilvD; dihydroxy-acid dehydratase [EC:4.2.1.9]	map00290 Valine, leucine and isoleucine biosynthesis; map00770 Pantothenate and CoA biosynthesis; map01100 Metabolic pathways; map01110 Biosynthesis of secondary metabolites; map01130 Biosynthesis of antibiotics; map01210 2-Oxocarboxylic acid metabolism; map01230 Biosynthesis of amino acids			GO:0003824 catalytic activity; GO:0004160 dihydroxy-acid dehydratase activity; GO:0016829 lyase activity; GO:0016835 carbon-oxygen lyase activity; GO:0016836 hydro-lyase activity;			E	COG0129	Dihydroxyacid dehydratase/phosphogluconate dehydratase
Q8DRU8	23	K	Putative osmoprotectant amino acid ABC transporter, ATP-binding protein OS=Streptococcus mutans serotype c (strain ATCC 700610 / UA159) OX=210007 GN=opuCa PE=3 SV=1	opuCa	1	1.27725e-06	137.4	2	IYGDNVAVK(1)HINLK	0.085991	2	1.047	0.96	0.917	CytoplasmicMembrane	K05847	opuA; osmoprotectant transport system ATP-binding protein [EC:7.6.2.9]	map02010 ABC transporters				PF00005; PF00571	ABC transporter; CBS domain	E	COG1125	ABC-type proline/glycine betaine transport systems, ATPase components
Q8DRV8	472	K	APC family permease(predicted) OS=Streptococcus mutans serotype c (strain ATCC 700610 / UA159) OX=210007 GN=SMU_2104 PE=4 SV=1	SMU_2104	1	2.18491e-06	145.95	2	NK(1)AVCYSDNK	-0.45222	1		0.971		CytoplasmicMembrane				GO:0003333 amino acid transmembrane transport; GO:0006810 transport; GO:0006811 ion transport; GO:0006820 anion transport; GO:0006865 amino acid transport; GO:0015711 organic anion transport; GO:0015807 L-amino acid transport; GO:0015849 organic acid transport; GO:0034220 ion transmembrane transport; GO:0046942 carboxylic acid transport; GO:0051179 localization; GO:0051234 establishment of locali…	GO:0005623 cell; GO:0005886 plasma membrane; GO:0005887 integral component of plasma membrane; GO:0016020 membrane; GO:0016021 integral component of membrane; GO:0031224 intrinsic component of membrane; GO:0031226 intrinsic component of plasma membrane; GO:0071944 cell periphery;	GO:0005215 transporter activity; GO:0005342 organic acid transmembrane transporter activity; GO:0008509 anion transmembrane transporter activity; GO:0008514 organic anion transmembrane transporter activity; GO:0015075 ion transmembrane transporter activity; GO:0015171 amino acid transmembrane transporter activity; GO:0015179 L-amino acid transmembrane transporter activity; GO:0015291 secondary ac…			E	COG0531	Amino acid transporters
Q8DRX0	417	K	DNA mismatch repair protein MutL OS=Streptococcus mutans serotype c (strain ATCC 700610 / UA159) OX=210007 GN=mutL PE=3 SV=1	mutL	1	1.15469e-05	88.115	2	TCENK(1)EHPSLTMTDK	-0.65327	1		1.236		Cytoplasmic	K03572	mutL; DNA mismatch repair protein MutL	map03430 Mismatch repair	GO:0006139 nucleobase-containing compound metabolic process; GO:0006259 DNA metabolic process; GO:0006281 DNA repair; GO:0006298 mismatch repair; GO:0006725 cellular aromatic compound metabolic process; GO:0006807 nitrogen compound metabolic process; GO:0006950 response to stress; GO:0006974 cellular response to DNA damage stimulus; GO:0008152 metabolic process; GO:0009987 cellular process; GO:00…	GO:0005622 intracellular; GO:0005623 cell; GO:0032300 mismatch repair complex; GO:0032991 protein-containing complex; GO:1990391 DNA repair complex;	GO:0000166 nucleotide binding; GO:0003676 nucleic acid binding; GO:0003677 DNA binding; GO:0003697 single-stranded DNA binding; GO:0003824 catalytic activity; GO:0005488 binding; GO:0005524 ATP binding; GO:0008144 drug binding; GO:0016462 pyrophosphatase activity; GO:0016787 hydrolase activity; GO:0016817 hydrolase activity, acting on acid anhydrides; GO:0016818 hydrolase activity, acting on acid…	PF13589; PF08676	Histidine kinase-, DNA gyrase B-, and HSP90-like ATPase; MutL C terminal dimerisation domain	L	COG0323	DNA mismatch repair enzyme (predicted ATPase)
Q8DS11	132	K	30S ribosomal protein S2 OS=Streptococcus mutans serotype c (strain ATCC 700610 / UA159) OX=210007 GN=rpsB PE=3 SV=1	rpsB	1	0.000712472	96.946	2	K(1)EVALLNK	0.764	1		1.068		Cytoplasmic	K02967	RP-S2, MRPS2, rpsB; small subunit ribosomal protein S2	map03010 Ribosome	GO:0000028 ribosomal small subunit assembly; GO:0006412 translation; GO:0006518 peptide metabolic process; GO:0006807 nitrogen compound metabolic process; GO:0006996 organelle organization; GO:0008152 metabolic process; GO:0009058 biosynthetic process; GO:0009059 macromolecule biosynthetic process; GO:0009987 cellular process; GO:0010467 gene expression; GO:0016043 cellular component organization…	GO:0005618 cell wall; GO:0005622 intracellular; GO:0005623 cell; GO:0005737 cytoplasm; GO:0005829 cytosol; GO:0005840 ribosome; GO:0005886 plasma membrane; GO:0015935 small ribosomal subunit; GO:0016020 membrane; GO:0022626 cytosolic ribosome; GO:0022627 cytosolic small ribosomal subunit; GO:0030312 external encapsulating structure; GO:0032991 protein-containing complex; GO:0043226 organelle; GO:…	GO:0003735 structural constituent of ribosome; GO:0005198 structural molecule activity; GO:0005488 binding; GO:0008270 zinc ion binding; GO:0043167 ion binding; GO:0043169 cation binding; GO:0046872 metal ion binding; GO:0046914 transition metal ion binding;			J	COG0052	Ribosomal protein S2
Q8DS11	74	K	30S ribosomal protein S2 OS=Streptococcus mutans serotype c (strain ATCC 700610 / UA159) OX=210007 GN=rpsB PE=3 SV=1	rpsB	1	1.76075e-05	113.48	2	K(1)QASEAIKEEAER	0.058712	1		1.068		Cytoplasmic	K02967	RP-S2, MRPS2, rpsB; small subunit ribosomal protein S2	map03010 Ribosome	GO:0000028 ribosomal small subunit assembly; GO:0006412 translation; GO:0006518 peptide metabolic process; GO:0006807 nitrogen compound metabolic process; GO:0006996 organelle organization; GO:0008152 metabolic process; GO:0009058 biosynthetic process; GO:0009059 macromolecule biosynthetic process; GO:0009987 cellular process; GO:0010467 gene expression; GO:0016043 cellular component organization…	GO:0005618 cell wall; GO:0005622 intracellular; GO:0005623 cell; GO:0005737 cytoplasm; GO:0005829 cytosol; GO:0005840 ribosome; GO:0005886 plasma membrane; GO:0015935 small ribosomal subunit; GO:0016020 membrane; GO:0022626 cytosolic ribosome; GO:0022627 cytosolic small ribosomal subunit; GO:0030312 external encapsulating structure; GO:0032991 protein-containing complex; GO:0043226 organelle; GO:…	GO:0003735 structural constituent of ribosome; GO:0005198 structural molecule activity; GO:0005488 binding; GO:0008270 zinc ion binding; GO:0043167 ion binding; GO:0043169 cation binding; GO:0046872 metal ion binding; GO:0046914 transition metal ion binding;			J	COG0052	Ribosomal protein S2
Q8DS11	81	K	30S ribosomal protein S2 OS=Streptococcus mutans serotype c (strain ATCC 700610 / UA159) OX=210007 GN=rpsB PE=3 SV=1	rpsB	1	1.45032e-06	133.47	2	QASEAIK(1)EEAER	-0.042386	1		1.068		Cytoplasmic	K02967	RP-S2, MRPS2, rpsB; small subunit ribosomal protein S2	map03010 Ribosome	GO:0000028 ribosomal small subunit assembly; GO:0006412 translation; GO:0006518 peptide metabolic process; GO:0006807 nitrogen compound metabolic process; GO:0006996 organelle organization; GO:0008152 metabolic process; GO:0009058 biosynthetic process; GO:0009059 macromolecule biosynthetic process; GO:0009987 cellular process; GO:0010467 gene expression; GO:0016043 cellular component organization…	GO:0005618 cell wall; GO:0005622 intracellular; GO:0005623 cell; GO:0005737 cytoplasm; GO:0005829 cytosol; GO:0005840 ribosome; GO:0005886 plasma membrane; GO:0015935 small ribosomal subunit; GO:0016020 membrane; GO:0022626 cytosolic ribosome; GO:0022627 cytosolic small ribosomal subunit; GO:0030312 external encapsulating structure; GO:0032991 protein-containing complex; GO:0043226 organelle; GO:…	GO:0003735 structural constituent of ribosome; GO:0005198 structural molecule activity; GO:0005488 binding; GO:0008270 zinc ion binding; GO:0043167 ion binding; GO:0043169 cation binding; GO:0046872 metal ion binding; GO:0046914 transition metal ion binding;			J	COG0052	Ribosomal protein S2
Q8DS11	216	K	30S ribosomal protein S2 OS=Streptococcus mutans serotype c (strain ATCC 700610 / UA159) OX=210007 GN=rpsB PE=3 SV=1	rpsB	1	7.49179e-15	171.03	2	LITSK(1)LADAVIEGR	0.49408	1		1.068		Cytoplasmic	K02967	RP-S2, MRPS2, rpsB; small subunit ribosomal protein S2	map03010 Ribosome	GO:0000028 ribosomal small subunit assembly; GO:0006412 translation; GO:0006518 peptide metabolic process; GO:0006807 nitrogen compound metabolic process; GO:0006996 organelle organization; GO:0008152 metabolic process; GO:0009058 biosynthetic process; GO:0009059 macromolecule biosynthetic process; GO:0009987 cellular process; GO:0010467 gene expression; GO:0016043 cellular component organization…	GO:0005618 cell wall; GO:0005622 intracellular; GO:0005623 cell; GO:0005737 cytoplasm; GO:0005829 cytosol; GO:0005840 ribosome; GO:0005886 plasma membrane; GO:0015935 small ribosomal subunit; GO:0016020 membrane; GO:0022626 cytosolic ribosome; GO:0022627 cytosolic small ribosomal subunit; GO:0030312 external encapsulating structure; GO:0032991 protein-containing complex; GO:0043226 organelle; GO:…	GO:0003735 structural constituent of ribosome; GO:0005198 structural molecule activity; GO:0005488 binding; GO:0008270 zinc ion binding; GO:0043167 ion binding; GO:0043169 cation binding; GO:0046872 metal ion binding; GO:0046914 transition metal ion binding;			J	COG0052	Ribosomal protein S2
Q8DS12	258	K	Elongation factor Ts OS=Streptococcus mutans serotype c (strain ATCC 700610 / UA159) OX=210007 GN=tsf PE=3 SV=1	tsf	0.999998	0.00295186	80.815	2	AELK(1)AEGKPEK	-0.53126	1		1.053		Cytoplasmic	K02357	tsf, TSFM; elongation factor Ts		GO:0006412 translation; GO:0006414 translational elongation; GO:0006518 peptide metabolic process; GO:0006807 nitrogen compound metabolic process; GO:0008152 metabolic process; GO:0009058 biosynthetic process; GO:0009059 macromolecule biosynthetic process; GO:0009987 cellular process; GO:0010467 gene expression; GO:0019538 protein metabolic process; GO:0034641 cellular nitrogen compound metabolic…	GO:0005622 intracellular; GO:0005623 cell; GO:0005737 cytoplasm; GO:0005829 cytosol; GO:0009986 cell surface;	GO:0003676 nucleic acid binding; GO:0003723 RNA binding; GO:0003746 translation elongation factor activity; GO:0005085 guanyl-nucleotide exchange factor activity; GO:0005488 binding; GO:0005515 protein binding; GO:0008135 translation factor activity, RNA binding; GO:0008270 zinc ion binding; GO:0019899 enzyme binding; GO:0030246 carbohydrate binding; GO:0030247 polysaccharide binding; GO:0043167 …			J	COG0264	Translation elongation factor Ts
Q8DS12	274	K	Elongation factor Ts OS=Streptococcus mutans serotype c (strain ATCC 700610 / UA159) OX=210007 GN=tsf PE=3 SV=1	tsf	1	0.0377501	43.734	2	IIPGK(1)MAR	-1.2801	1		1.053		Cytoplasmic	K02357	tsf, TSFM; elongation factor Ts		GO:0006412 translation; GO:0006414 translational elongation; GO:0006518 peptide metabolic process; GO:0006807 nitrogen compound metabolic process; GO:0008152 metabolic process; GO:0009058 biosynthetic process; GO:0009059 macromolecule biosynthetic process; GO:0009987 cellular process; GO:0010467 gene expression; GO:0019538 protein metabolic process; GO:0034641 cellular nitrogen compound metabolic…	GO:0005622 intracellular; GO:0005623 cell; GO:0005737 cytoplasm; GO:0005829 cytosol; GO:0009986 cell surface;	GO:0003676 nucleic acid binding; GO:0003723 RNA binding; GO:0003746 translation elongation factor activity; GO:0005085 guanyl-nucleotide exchange factor activity; GO:0005488 binding; GO:0005515 protein binding; GO:0008135 translation factor activity, RNA binding; GO:0008270 zinc ion binding; GO:0019899 enzyme binding; GO:0030246 carbohydrate binding; GO:0030247 polysaccharide binding; GO:0043167 …			J	COG0264	Translation elongation factor Ts
Q8DUH3	115	K	Putative Clp-like ATP-dependent protease, ATP-binding subunit OS=Streptococcus mutans serotype c (strain ATCC 700610 / UA159) OX=210007 GN=clp PE=4 SV=1	clp	1	5.93249e-05	96.453	2	TK(1)NNPVLVGDAGVGK	0.030638	1		0.537		Cytoplasmic	K04086	clpL; ATP-dependent Clp protease ATP-binding subunit ClpL					PF00004; PF07724; PF10431	ATPase family associated with various cellular activities (AAA); AAA domain (Cdc48 subfamily); C-terminal, D2-small domain, of ClpB protein	O	COG0542	ATPases with chaperone activity, ATP-binding subunit
Q8DS16	66	K	50S ribosomal protein L3 OS=Streptococcus mutans serotype c (strain ATCC 700610 / UA159) OX=210007 GN=rplC PE=3 SV=1	rplC	0.977946	0.00788948	58.338	3	EVLSNK(0.022)PAK(0.978)GHVAK	0.89283	1		0.957		Cytoplasmic	K02906	RP-L3, MRPL3, rplC; large subunit ribosomal protein L3	map03010 Ribosome	GO:0000027 ribosomal large subunit assembly; GO:0006412 translation; GO:0006518 peptide metabolic process; GO:0006807 nitrogen compound metabolic process; GO:0006996 organelle organization; GO:0008152 metabolic process; GO:0009058 biosynthetic process; GO:0009059 macromolecule biosynthetic process; GO:0009893 positive regulation of metabolic process; GO:0009987 cellular process; GO:0010467 gene e…	GO:0005622 intracellular; GO:0005623 cell; GO:0005737 cytoplasm; GO:0005829 cytosol; GO:0005840 ribosome; GO:0005886 plasma membrane; GO:0015934 large ribosomal subunit; GO:0016020 membrane; GO:0022625 cytosolic large ribosomal subunit; GO:0022626 cytosolic ribosome; GO:0032991 protein-containing complex; GO:0043226 organelle; GO:0043228 non-membrane-bounded organelle; GO:0043229 intracellular or…	GO:0003735 structural constituent of ribosome; GO:0005198 structural molecule activity;			J	COG0087	Ribosomal protein L3
Q8DS16	115	K	50S ribosomal protein L3 OS=Streptococcus mutans serotype c (strain ATCC 700610 / UA159) OX=210007 GN=rplC PE=3 SV=1	rplC	1	0.010622	46.033	2	GK(1)GFQGAIK	0.38512	1		0.957		Cytoplasmic	K02906	RP-L3, MRPL3, rplC; large subunit ribosomal protein L3	map03010 Ribosome	GO:0000027 ribosomal large subunit assembly; GO:0006412 translation; GO:0006518 peptide metabolic process; GO:0006807 nitrogen compound metabolic process; GO:0006996 organelle organization; GO:0008152 metabolic process; GO:0009058 biosynthetic process; GO:0009059 macromolecule biosynthetic process; GO:0009893 positive regulation of metabolic process; GO:0009987 cellular process; GO:0010467 gene e…	GO:0005622 intracellular; GO:0005623 cell; GO:0005737 cytoplasm; GO:0005829 cytosol; GO:0005840 ribosome; GO:0005886 plasma membrane; GO:0015934 large ribosomal subunit; GO:0016020 membrane; GO:0022625 cytosolic large ribosomal subunit; GO:0022626 cytosolic ribosome; GO:0032991 protein-containing complex; GO:0043226 organelle; GO:0043228 non-membrane-bounded organelle; GO:0043229 intracellular or…	GO:0003735 structural constituent of ribosome; GO:0005198 structural molecule activity;			J	COG0087	Ribosomal protein L3
Q8DS17	5	K	50S ribosomal protein L4 OS=Streptococcus mutans serotype c (strain ATCC 700610 / UA159) OX=210007 GN=rplD PE=3 SV=2	rplD	1	0.000212893	73.891	2	ANVK(1)LFDQTGK	-1.744	2	0.643	1.375	2.138	Unknown	K02926	RP-L4, MRPL4, rplD; large subunit ribosomal protein L4	map03010 Ribosome	GO:0006355 regulation of transcription, DNA-templated; GO:0006412 translation; GO:0006417 regulation of translation; GO:0006518 peptide metabolic process; GO:0006807 nitrogen compound metabolic process; GO:0006996 organelle organization; GO:0008152 metabolic process; GO:0009058 biosynthetic process; GO:0009059 macromolecule biosynthetic process; GO:0009889 regulation of biosynthetic process; GO:0…	GO:0005618 cell wall; GO:0005622 intracellular; GO:0005623 cell; GO:0005737 cytoplasm; GO:0005829 cytosol; GO:0005840 ribosome; GO:0005844 polysome; GO:0005886 plasma membrane; GO:0015934 large ribosomal subunit; GO:0016020 membrane; GO:0022625 cytosolic large ribosomal subunit; GO:0022626 cytosolic ribosome; GO:0030312 external encapsulating structure; GO:0032991 protein-containing complex; GO:0…	GO:0001217 DNA-binding transcription repressor activity; GO:0003676 nucleic acid binding; GO:0003700 DNA-binding transcription factor activity; GO:0003723 RNA binding; GO:0003735 structural constituent of ribosome; GO:0004857 enzyme inhibitor activity; GO:0005198 structural molecule activity; GO:0005488 binding; GO:0008428 ribonuclease inhibitor activity; GO:0030234 enzyme regulator activity; GO:…			J	COG0088	Ribosomal protein L4
Q8DS17	111	K	50S ribosomal protein L4 OS=Streptococcus mutans serotype c (strain ATCC 700610 / UA159) OX=210007 GN=rplD PE=3 SV=2	rplD	1	0.0209098	43.613	2	LALK(1)SVYSAK	0.012833	1		1.025		Unknown	K02926	RP-L4, MRPL4, rplD; large subunit ribosomal protein L4	map03010 Ribosome	GO:0006355 regulation of transcription, DNA-templated; GO:0006412 translation; GO:0006417 regulation of translation; GO:0006518 peptide metabolic process; GO:0006807 nitrogen compound metabolic process; GO:0006996 organelle organization; GO:0008152 metabolic process; GO:0009058 biosynthetic process; GO:0009059 macromolecule biosynthetic process; GO:0009889 regulation of biosynthetic process; GO:0…	GO:0005618 cell wall; GO:0005622 intracellular; GO:0005623 cell; GO:0005737 cytoplasm; GO:0005829 cytosol; GO:0005840 ribosome; GO:0005844 polysome; GO:0005886 plasma membrane; GO:0015934 large ribosomal subunit; GO:0016020 membrane; GO:0022625 cytosolic large ribosomal subunit; GO:0022626 cytosolic ribosome; GO:0030312 external encapsulating structure; GO:0032991 protein-containing complex; GO:0…	GO:0001217 DNA-binding transcription repressor activity; GO:0003676 nucleic acid binding; GO:0003700 DNA-binding transcription factor activity; GO:0003723 RNA binding; GO:0003735 structural constituent of ribosome; GO:0004857 enzyme inhibitor activity; GO:0005198 structural molecule activity; GO:0005488 binding; GO:0008428 ribonuclease inhibitor activity; GO:0030234 enzyme regulator activity; GO:…			J	COG0088	Ribosomal protein L4
Q8DS17	117	K	50S ribosomal protein L4 OS=Streptococcus mutans serotype c (strain ATCC 700610 / UA159) OX=210007 GN=rplD PE=3 SV=2	rplD	1	0.000419527	66.619	2	SVYSAK(1)VADEK	0.15756	1		1.025		Unknown	K02926	RP-L4, MRPL4, rplD; large subunit ribosomal protein L4	map03010 Ribosome	GO:0006355 regulation of transcription, DNA-templated; GO:0006412 translation; GO:0006417 regulation of translation; GO:0006518 peptide metabolic process; GO:0006807 nitrogen compound metabolic process; GO:0006996 organelle organization; GO:0008152 metabolic process; GO:0009058 biosynthetic process; GO:0009059 macromolecule biosynthetic process; GO:0009889 regulation of biosynthetic process; GO:0…	GO:0005618 cell wall; GO:0005622 intracellular; GO:0005623 cell; GO:0005737 cytoplasm; GO:0005829 cytosol; GO:0005840 ribosome; GO:0005844 polysome; GO:0005886 plasma membrane; GO:0015934 large ribosomal subunit; GO:0016020 membrane; GO:0022625 cytosolic large ribosomal subunit; GO:0022626 cytosolic ribosome; GO:0030312 external encapsulating structure; GO:0032991 protein-containing complex; GO:0…	GO:0001217 DNA-binding transcription repressor activity; GO:0003676 nucleic acid binding; GO:0003700 DNA-binding transcription factor activity; GO:0003723 RNA binding; GO:0003735 structural constituent of ribosome; GO:0004857 enzyme inhibitor activity; GO:0005198 structural molecule activity; GO:0005488 binding; GO:0008428 ribonuclease inhibitor activity; GO:0030234 enzyme regulator activity; GO:…			J	COG0088	Ribosomal protein L4
Q8DS18	18	K	30S ribosomal protein S19 OS=Streptococcus mutans serotype c (strain ATCC 700610 / UA159) OX=210007 GN=rpsS PE=3 SV=2	rpsS	1	0.000519414	71.219	2	K(1)IEAQANDEK	-0.17901	1		1.069		Cytoplasmic	K02965	RP-S19, rpsS; small subunit ribosomal protein S19	map03010 Ribosome	GO:0000028 ribosomal small subunit assembly; GO:0006412 translation; GO:0006518 peptide metabolic process; GO:0006807 nitrogen compound metabolic process; GO:0006996 organelle organization; GO:0008152 metabolic process; GO:0009058 biosynthetic process; GO:0009059 macromolecule biosynthetic process; GO:0009987 cellular process; GO:0010467 gene expression; GO:0016043 cellular component organization…	GO:0005622 intracellular; GO:0005623 cell; GO:0005737 cytoplasm; GO:0005829 cytosol; GO:0005840 ribosome; GO:0005886 plasma membrane; GO:0015935 small ribosomal subunit; GO:0016020 membrane; GO:0022626 cytosolic ribosome; GO:0022627 cytosolic small ribosomal subunit; GO:0032991 protein-containing complex; GO:0043226 organelle; GO:0043228 non-membrane-bounded organelle; GO:0043229 intracellular or…	GO:0003735 structural constituent of ribosome; GO:0005198 structural molecule activity;	PF00203	Ribosomal protein S19	J	COG0185	Ribosomal protein S19
Q8DS20	98	K	50S ribosomal protein L16 OS=Streptococcus mutans serotype c (strain ATCC 700610 / UA159) OX=210007 GN=rplP PE=3 SV=1	rplP	1	0.0106476	59.731	2	GAPEGWVAPVK(1)R	0.86042	1		1.016		Cytoplasmic	K02878	RP-L16, MRPL16, rplP; large subunit ribosomal protein L16	map03010 Ribosome	GO:0000027 ribosomal large subunit assembly; GO:0006412 translation; GO:0006518 peptide metabolic process; GO:0006807 nitrogen compound metabolic process; GO:0006996 organelle organization; GO:0008152 metabolic process; GO:0009058 biosynthetic process; GO:0009059 macromolecule biosynthetic process; GO:0009987 cellular process; GO:0010467 gene expression; GO:0016043 cellular component organization…	GO:0005622 intracellular; GO:0005623 cell; GO:0005737 cytoplasm; GO:0005829 cytosol; GO:0005840 ribosome; GO:0005886 plasma membrane; GO:0015934 large ribosomal subunit; GO:0016020 membrane; GO:0022625 cytosolic large ribosomal subunit; GO:0022626 cytosolic ribosome; GO:0032991 protein-containing complex; GO:0043226 organelle; GO:0043228 non-membrane-bounded organelle; GO:0043229 intracellular or…	GO:0000049 tRNA binding; GO:0003676 nucleic acid binding; GO:0003723 RNA binding; GO:0003735 structural constituent of ribosome; GO:0005198 structural molecule activity; GO:0005488 binding; GO:0019843 rRNA binding; GO:0097159 organic cyclic compound binding; GO:1901363 heterocyclic compound binding;			J	COG0197	Ribosomal protein L16/L10E
Q8DS20	124	K	50S ribosomal protein L16 OS=Streptococcus mutans serotype c (strain ATCC 700610 / UA159) OX=210007 GN=rplP PE=3 SV=1	rplP	1	0.0336784	43.306	2	LASHK(1)LPVK	0.84002	1		1.016		Cytoplasmic	K02878	RP-L16, MRPL16, rplP; large subunit ribosomal protein L16	map03010 Ribosome	GO:0000027 ribosomal large subunit assembly; GO:0006412 translation; GO:0006518 peptide metabolic process; GO:0006807 nitrogen compound metabolic process; GO:0006996 organelle organization; GO:0008152 metabolic process; GO:0009058 biosynthetic process; GO:0009059 macromolecule biosynthetic process; GO:0009987 cellular process; GO:0010467 gene expression; GO:0016043 cellular component organization…	GO:0005622 intracellular; GO:0005623 cell; GO:0005737 cytoplasm; GO:0005829 cytosol; GO:0005840 ribosome; GO:0005886 plasma membrane; GO:0015934 large ribosomal subunit; GO:0016020 membrane; GO:0022625 cytosolic large ribosomal subunit; GO:0022626 cytosolic ribosome; GO:0032991 protein-containing complex; GO:0043226 organelle; GO:0043228 non-membrane-bounded organelle; GO:0043229 intracellular or…	GO:0000049 tRNA binding; GO:0003676 nucleic acid binding; GO:0003723 RNA binding; GO:0003735 structural constituent of ribosome; GO:0005198 structural molecule activity; GO:0005488 binding; GO:0019843 rRNA binding; GO:0097159 organic cyclic compound binding; GO:1901363 heterocyclic compound binding;			J	COG0197	Ribosomal protein L16/L10E
Q8DS20	77	K	50S ribosomal protein L16 OS=Streptococcus mutans serotype c (strain ATCC 700610 / UA159) OX=210007 GN=rplP PE=3 SV=1	rplP	1	0.00954281	79.311	2	SYTAK(1)AIGVR	-0.44257	1		1.016		Cytoplasmic	K02878	RP-L16, MRPL16, rplP; large subunit ribosomal protein L16	map03010 Ribosome	GO:0000027 ribosomal large subunit assembly; GO:0006412 translation; GO:0006518 peptide metabolic process; GO:0006807 nitrogen compound metabolic process; GO:0006996 organelle organization; GO:0008152 metabolic process; GO:0009058 biosynthetic process; GO:0009059 macromolecule biosynthetic process; GO:0009987 cellular process; GO:0010467 gene expression; GO:0016043 cellular component organization…	GO:0005622 intracellular; GO:0005623 cell; GO:0005737 cytoplasm; GO:0005829 cytosol; GO:0005840 ribosome; GO:0005886 plasma membrane; GO:0015934 large ribosomal subunit; GO:0016020 membrane; GO:0022625 cytosolic large ribosomal subunit; GO:0022626 cytosolic ribosome; GO:0032991 protein-containing complex; GO:0043226 organelle; GO:0043228 non-membrane-bounded organelle; GO:0043229 intracellular or…	GO:0000049 tRNA binding; GO:0003676 nucleic acid binding; GO:0003723 RNA binding; GO:0003735 structural constituent of ribosome; GO:0005198 structural molecule activity; GO:0005488 binding; GO:0019843 rRNA binding; GO:0097159 organic cyclic compound binding; GO:1901363 heterocyclic compound binding;			J	COG0197	Ribosomal protein L16/L10E
Q8DS21	7	K	50S ribosomal protein L29 OS=Streptococcus mutans serotype c (strain ATCC 700610 / UA159) OX=210007 GN=rpmC PE=3 SV=1	rpmC	1	0.000381156	84.309	2	LQEIK(1)DFVK	-0.17749	1		1.064		Cytoplasmic	K02904	RP-L29, rpmC; large subunit ribosomal protein L29	map03010 Ribosome	GO:0000027 ribosomal large subunit assembly; GO:0006412 translation; GO:0006518 peptide metabolic process; GO:0006807 nitrogen compound metabolic process; GO:0006996 organelle organization; GO:0008152 metabolic process; GO:0009058 biosynthetic process; GO:0009059 macromolecule biosynthetic process; GO:0009987 cellular process; GO:0010467 gene expression; GO:0016043 cellular component organization…	GO:0005622 intracellular; GO:0005623 cell; GO:0005737 cytoplasm; GO:0005829 cytosol; GO:0005840 ribosome; GO:0015934 large ribosomal subunit; GO:0022625 cytosolic large ribosomal subunit; GO:0022626 cytosolic ribosome; GO:0032991 protein-containing complex; GO:0043226 organelle; GO:0043228 non-membrane-bounded organelle; GO:0043229 intracellular organelle; GO:0043232 intracellular non-membrane-bo…	GO:0003735 structural constituent of ribosome; GO:0005198 structural molecule activity;			J	COG0255	Ribosomal protein L29
Q8DS21	61	K	50S ribosomal protein L29 OS=Streptococcus mutans serotype c (strain ATCC 700610 / UA159) OX=210007 GN=rpmC PE=3 SV=1	rpmC	1	0.000113781	117.21	2	VK(1)TVQAETKE	-3.0968	1		1.064		Cytoplasmic	K02904	RP-L29, rpmC; large subunit ribosomal protein L29	map03010 Ribosome	GO:0000027 ribosomal large subunit assembly; GO:0006412 translation; GO:0006518 peptide metabolic process; GO:0006807 nitrogen compound metabolic process; GO:0006996 organelle organization; GO:0008152 metabolic process; GO:0009058 biosynthetic process; GO:0009059 macromolecule biosynthetic process; GO:0009987 cellular process; GO:0010467 gene expression; GO:0016043 cellular component organization…	GO:0005622 intracellular; GO:0005623 cell; GO:0005737 cytoplasm; GO:0005829 cytosol; GO:0005840 ribosome; GO:0015934 large ribosomal subunit; GO:0022625 cytosolic large ribosomal subunit; GO:0022626 cytosolic ribosome; GO:0032991 protein-containing complex; GO:0043226 organelle; GO:0043228 non-membrane-bounded organelle; GO:0043229 intracellular organelle; GO:0043232 intracellular non-membrane-bo…	GO:0003735 structural constituent of ribosome; GO:0005198 structural molecule activity;			J	COG0255	Ribosomal protein L29
Q8DS22	46	K	30S ribosomal protein S17 OS=Streptococcus mutans serotype c (strain ATCC 700610 / UA159) OX=210007 GN=rpsQ PE=3 SV=1	rpsQ	1	0.000126817	79.795	2	YK(1)AHDENNIAK	-0.061984	1		0.941		Cytoplasmic	K02961	RP-S17, MRPS17, rpsQ; small subunit ribosomal protein S17	map03010 Ribosome	GO:0006412 translation; GO:0006518 peptide metabolic process; GO:0006807 nitrogen compound metabolic process; GO:0008152 metabolic process; GO:0009058 biosynthetic process; GO:0009059 macromolecule biosynthetic process; GO:0009987 cellular process; GO:0010467 gene expression; GO:0019538 protein metabolic process; GO:0034641 cellular nitrogen compound metabolic process; GO:0034645 cellular macromo…	GO:0005622 intracellular; GO:0005623 cell; GO:0005737 cytoplasm; GO:0005829 cytosol; GO:0005840 ribosome; GO:0005886 plasma membrane; GO:0015935 small ribosomal subunit; GO:0016020 membrane; GO:0022626 cytosolic ribosome; GO:0022627 cytosolic small ribosomal subunit; GO:0032991 protein-containing complex; GO:0043226 organelle; GO:0043228 non-membrane-bounded organelle; GO:0043229 intracellular or…	GO:0003735 structural constituent of ribosome; GO:0005198 structural molecule activity;	PF00366	Ribosomal protein S17	J	COG0186	Ribosomal protein S17
Q8DS23	9	K	50S ribosomal protein L14 OS=Streptococcus mutans serotype c (strain ATCC 700610 / UA159) OX=210007 GN=rplN PE=3 SV=1	rplN	1	0.000539226	84.309	2	LK(1)VADNSGAR	-3.4379	2	0.555	1.526	2.75	Cytoplasmic	K02874	RP-L14, MRPL14, rplN; large subunit ribosomal protein L14	map03010 Ribosome	GO:0006412 translation; GO:0006518 peptide metabolic process; GO:0006807 nitrogen compound metabolic process; GO:0008152 metabolic process; GO:0009058 biosynthetic process; GO:0009059 macromolecule biosynthetic process; GO:0009987 cellular process; GO:0010467 gene expression; GO:0019538 protein metabolic process; GO:0034641 cellular nitrogen compound metabolic process; GO:0034645 cellular macromo…	GO:0005622 intracellular; GO:0005623 cell; GO:0005737 cytoplasm; GO:0005829 cytosol; GO:0005840 ribosome; GO:0005886 plasma membrane; GO:0015934 large ribosomal subunit; GO:0016020 membrane; GO:0022625 cytosolic large ribosomal subunit; GO:0022626 cytosolic ribosome; GO:0032991 protein-containing complex; GO:0043226 organelle; GO:0043228 non-membrane-bounded organelle; GO:0043229 intracellular or…	GO:0003676 nucleic acid binding; GO:0003723 RNA binding; GO:0003735 structural constituent of ribosome; GO:0005198 structural molecule activity; GO:0005488 binding; GO:0019843 rRNA binding; GO:0070180 large ribosomal subunit rRNA binding; GO:0097159 organic cyclic compound binding; GO:1901363 heterocyclic compound binding;	PF00238	Ribosomal protein L14p/L23e	J	COG0093	Ribosomal protein L14
Q8DS24	17	K	50S ribosomal protein L24 OS=Streptococcus mutans serotype c (strain ATCC 700610 / UA159) OX=210007 GN=rplX PE=3 SV=1	rplX	1	0.0149192	66.485	2	DK(1)GVEAVVLK	0.26229	1		1.068		Cytoplasmic	K02895	RP-L24, MRPL24, rplX; large subunit ribosomal protein L24	map03010 Ribosome	GO:0000027 ribosomal large subunit assembly; GO:0006412 translation; GO:0006518 peptide metabolic process; GO:0006807 nitrogen compound metabolic process; GO:0006996 organelle organization; GO:0008152 metabolic process; GO:0009058 biosynthetic process; GO:0009059 macromolecule biosynthetic process; GO:0009987 cellular process; GO:0010467 gene expression; GO:0016043 cellular component organization…	GO:0005618 cell wall; GO:0005622 intracellular; GO:0005623 cell; GO:0005737 cytoplasm; GO:0005829 cytosol; GO:0005840 ribosome; GO:0015934 large ribosomal subunit; GO:0022625 cytosolic large ribosomal subunit; GO:0022626 cytosolic ribosome; GO:0030312 external encapsulating structure; GO:0032991 protein-containing complex; GO:0043226 organelle; GO:0043228 non-membrane-bounded organelle; GO:004322…	GO:0003735 structural constituent of ribosome; GO:0005198 structural molecule activity;			J	COG0198	Ribosomal protein L24
Q8DS24	43	K	50S ribosomal protein L24 OS=Streptococcus mutans serotype c (strain ATCC 700610 / UA159) OX=210007 GN=rplX PE=3 SV=1	rplX	0.987968	2.65411e-05	81.449	3	K(0.988)HQK(0.012)PNNENPQGAIVEK	0.7009	1		1.068		Cytoplasmic	K02895	RP-L24, MRPL24, rplX; large subunit ribosomal protein L24	map03010 Ribosome	GO:0000027 ribosomal large subunit assembly; GO:0006412 translation; GO:0006518 peptide metabolic process; GO:0006807 nitrogen compound metabolic process; GO:0006996 organelle organization; GO:0008152 metabolic process; GO:0009058 biosynthetic process; GO:0009059 macromolecule biosynthetic process; GO:0009987 cellular process; GO:0010467 gene expression; GO:0016043 cellular component organization…	GO:0005618 cell wall; GO:0005622 intracellular; GO:0005623 cell; GO:0005737 cytoplasm; GO:0005829 cytosol; GO:0005840 ribosome; GO:0015934 large ribosomal subunit; GO:0022625 cytosolic large ribosomal subunit; GO:0022626 cytosolic ribosome; GO:0030312 external encapsulating structure; GO:0032991 protein-containing complex; GO:0043226 organelle; GO:0043228 non-membrane-bounded organelle; GO:004322…	GO:0003735 structural constituent of ribosome; GO:0005198 structural molecule activity;			J	COG0198	Ribosomal protein L24
Q8DS25	65	K	50S ribosomal protein L5 OS=Streptococcus mutans serotype c (strain ATCC 700610 / UA159) OX=210007 GN=rplE PE=3 SV=1	rplE	1	3.64403e-05	73.805	2	AAAELALISGQK(1)PLITK	-0.60613	1		1.017		Cytoplasmic	K02931	RP-L5, MRPL5, rplE; large subunit ribosomal protein L5	map03010 Ribosome	GO:0000027 ribosomal large subunit assembly; GO:0006412 translation; GO:0006518 peptide metabolic process; GO:0006807 nitrogen compound metabolic process; GO:0006996 organelle organization; GO:0008152 metabolic process; GO:0009058 biosynthetic process; GO:0009059 macromolecule biosynthetic process; GO:0009987 cellular process; GO:0010467 gene expression; GO:0016043 cellular component organization…	GO:0005622 intracellular; GO:0005623 cell; GO:0005737 cytoplasm; GO:0005829 cytosol; GO:0005840 ribosome; GO:0005886 plasma membrane; GO:0015934 large ribosomal subunit; GO:0016020 membrane; GO:0022625 cytosolic large ribosomal subunit; GO:0022626 cytosolic ribosome; GO:0032991 protein-containing complex; GO:0043226 organelle; GO:0043228 non-membrane-bounded organelle; GO:0043229 intracellular or…	GO:0003676 nucleic acid binding; GO:0003723 RNA binding; GO:0003735 structural constituent of ribosome; GO:0005198 structural molecule activity; GO:0005488 binding; GO:0008097 5S rRNA binding; GO:0019843 rRNA binding; GO:0097159 organic cyclic compound binding; GO:1901363 heterocyclic compound binding;	PF00281; PF00673	Ribosomal protein L5; ribosomal L5P family C-terminus	J	COG0094	Ribosomal protein L5
Q8DS25	121	K	50S ribosomal protein L5 OS=Streptococcus mutans serotype c (strain ATCC 700610 / UA159) OX=210007 GN=rplE PE=3 SV=1	rplE	1	0.000922896	51.577	2	DFHGVPTK(1)SFDGR	1.5222	2	0.574	1.44	2.509	Cytoplasmic	K02931	RP-L5, MRPL5, rplE; large subunit ribosomal protein L5	map03010 Ribosome	GO:0000027 ribosomal large subunit assembly; GO:0006412 translation; GO:0006518 peptide metabolic process; GO:0006807 nitrogen compound metabolic process; GO:0006996 organelle organization; GO:0008152 metabolic process; GO:0009058 biosynthetic process; GO:0009059 macromolecule biosynthetic process; GO:0009987 cellular process; GO:0010467 gene expression; GO:0016043 cellular component organization…	GO:0005622 intracellular; GO:0005623 cell; GO:0005737 cytoplasm; GO:0005829 cytosol; GO:0005840 ribosome; GO:0005886 plasma membrane; GO:0015934 large ribosomal subunit; GO:0016020 membrane; GO:0022625 cytosolic large ribosomal subunit; GO:0022626 cytosolic ribosome; GO:0032991 protein-containing complex; GO:0043226 organelle; GO:0043228 non-membrane-bounded organelle; GO:0043229 intracellular or…	GO:0003676 nucleic acid binding; GO:0003723 RNA binding; GO:0003735 structural constituent of ribosome; GO:0005198 structural molecule activity; GO:0005488 binding; GO:0008097 5S rRNA binding; GO:0019843 rRNA binding; GO:0097159 organic cyclic compound binding; GO:1901363 heterocyclic compound binding;	PF00281; PF00673	Ribosomal protein L5; ribosomal L5P family C-terminus	J	COG0094	Ribosomal protein L5
Q8DS25	73	K	50S ribosomal protein L5 OS=Streptococcus mutans serotype c (strain ATCC 700610 / UA159) OX=210007 GN=rplE PE=3 SV=1	rplE	1	0.013204	74.486	2	K(1)SIAGFR	-0.27501	1		1.017		Cytoplasmic	K02931	RP-L5, MRPL5, rplE; large subunit ribosomal protein L5	map03010 Ribosome	GO:0000027 ribosomal large subunit assembly; GO:0006412 translation; GO:0006518 peptide metabolic process; GO:0006807 nitrogen compound metabolic process; GO:0006996 organelle organization; GO:0008152 metabolic process; GO:0009058 biosynthetic process; GO:0009059 macromolecule biosynthetic process; GO:0009987 cellular process; GO:0010467 gene expression; GO:0016043 cellular component organization…	GO:0005622 intracellular; GO:0005623 cell; GO:0005737 cytoplasm; GO:0005829 cytosol; GO:0005840 ribosome; GO:0005886 plasma membrane; GO:0015934 large ribosomal subunit; GO:0016020 membrane; GO:0022625 cytosolic large ribosomal subunit; GO:0022626 cytosolic ribosome; GO:0032991 protein-containing complex; GO:0043226 organelle; GO:0043228 non-membrane-bounded organelle; GO:0043229 intracellular or…	GO:0003676 nucleic acid binding; GO:0003723 RNA binding; GO:0003735 structural constituent of ribosome; GO:0005198 structural molecule activity; GO:0005488 binding; GO:0008097 5S rRNA binding; GO:0019843 rRNA binding; GO:0097159 organic cyclic compound binding; GO:1901363 heterocyclic compound binding;	PF00281; PF00673	Ribosomal protein L5; ribosomal L5P family C-terminus	J	COG0094	Ribosomal protein L5
Q8DS26	50	K	30S ribosomal protein S14 type Z OS=Streptococcus mutans serotype c (strain ATCC 700610 / UA159) OX=210007 GN=rpsZ PE=3 SV=1	rpsZ	1	0.0325513	78.71	2	ELAYK(1)GQIPGVTK	-0.19875	1				Cytoplasmic	K02954	RP-S14, MRPS14, rpsN; small subunit ribosomal protein S14	map03010 Ribosome	GO:0006412 translation; GO:0006518 peptide metabolic process; GO:0006807 nitrogen compound metabolic process; GO:0008152 metabolic process; GO:0009058 biosynthetic process; GO:0009059 macromolecule biosynthetic process; GO:0009987 cellular process; GO:0010467 gene expression; GO:0019538 protein metabolic process; GO:0034641 cellular nitrogen compound metabolic process; GO:0034645 cellular macromo…	GO:0005622 intracellular; GO:0005623 cell; GO:0005737 cytoplasm; GO:0005840 ribosome; GO:0015935 small ribosomal subunit; GO:0032991 protein-containing complex; GO:0043226 organelle; GO:0043228 non-membrane-bounded organelle; GO:0043229 intracellular organelle; GO:0043232 intracellular non-membrane-bounded organelle; GO:0044391 ribosomal subunit; GO:1990904 ribonucleoprotein complex;	GO:0003735 structural constituent of ribosome; GO:0005198 structural molecule activity;			J	COG0199	Ribosomal protein S14
Q8DS27	47	K	30S ribosomal protein S8 OS=Streptococcus mutans serotype c (strain ATCC 700610 / UA159) OX=210007 GN=rpsH PE=3 SV=1	rpsH	1	5.05103e-07	132.4	2	CEGFVK(1)DVEVIEDDK	0.038096	1		1.127		Cytoplasmic	K02994	RP-S8, rpsH; small subunit ribosomal protein S8	map03010 Ribosome	GO:0000028 ribosomal small subunit assembly; GO:0006412 translation; GO:0006518 peptide metabolic process; GO:0006807 nitrogen compound metabolic process; GO:0006996 organelle organization; GO:0008152 metabolic process; GO:0009058 biosynthetic process; GO:0009059 macromolecule biosynthetic process; GO:0009894 regulation of catabolic process; GO:0009987 cellular process; GO:0010467 gene expression…	GO:0005622 intracellular; GO:0005623 cell; GO:0005737 cytoplasm; GO:0005829 cytosol; GO:0005840 ribosome; GO:0015935 small ribosomal subunit; GO:0022626 cytosolic ribosome; GO:0022627 cytosolic small ribosomal subunit; GO:0032991 protein-containing complex; GO:0043226 organelle; GO:0043228 non-membrane-bounded organelle; GO:0043229 intracellular organelle; GO:0043232 intracellular non-membrane-bo…	GO:0003676 nucleic acid binding; GO:0003723 RNA binding; GO:0003735 structural constituent of ribosome; GO:0005198 structural molecule activity; GO:0005488 binding; GO:0019843 rRNA binding; GO:0097159 organic cyclic compound binding; GO:1901363 heterocyclic compound binding;	PF00410	Ribosomal protein S8	J	COG0096	Ribosomal protein S8
Q8DS27	56	K	30S ribosomal protein S8 OS=Streptococcus mutans serotype c (strain ATCC 700610 / UA159) OX=210007 GN=rpsH PE=3 SV=1	rpsH	1	1.18514e-14	184.37	2	DVEVIEDDK(1)QGIIR	0.42128	1		1.127		Cytoplasmic	K02994	RP-S8, rpsH; small subunit ribosomal protein S8	map03010 Ribosome	GO:0000028 ribosomal small subunit assembly; GO:0006412 translation; GO:0006518 peptide metabolic process; GO:0006807 nitrogen compound metabolic process; GO:0006996 organelle organization; GO:0008152 metabolic process; GO:0009058 biosynthetic process; GO:0009059 macromolecule biosynthetic process; GO:0009894 regulation of catabolic process; GO:0009987 cellular process; GO:0010467 gene expression…	GO:0005622 intracellular; GO:0005623 cell; GO:0005737 cytoplasm; GO:0005829 cytosol; GO:0005840 ribosome; GO:0015935 small ribosomal subunit; GO:0022626 cytosolic ribosome; GO:0022627 cytosolic small ribosomal subunit; GO:0032991 protein-containing complex; GO:0043226 organelle; GO:0043228 non-membrane-bounded organelle; GO:0043229 intracellular organelle; GO:0043232 intracellular non-membrane-bo…	GO:0003676 nucleic acid binding; GO:0003723 RNA binding; GO:0003735 structural constituent of ribosome; GO:0005198 structural molecule activity; GO:0005488 binding; GO:0019843 rRNA binding; GO:0097159 organic cyclic compound binding; GO:1901363 heterocyclic compound binding;	PF00410	Ribosomal protein S8	J	COG0096	Ribosomal protein S8
Q8DS27	41	K	30S ribosomal protein S8 OS=Streptococcus mutans serotype c (strain ATCC 700610 / UA159) OX=210007 GN=rpsH PE=3 SV=1	rpsH	1	0.000697725	55.354	2	GIAEILK(1)CEGFVK	-1.5826	1		1.127		Cytoplasmic	K02994	RP-S8, rpsH; small subunit ribosomal protein S8	map03010 Ribosome	GO:0000028 ribosomal small subunit assembly; GO:0006412 translation; GO:0006518 peptide metabolic process; GO:0006807 nitrogen compound metabolic process; GO:0006996 organelle organization; GO:0008152 metabolic process; GO:0009058 biosynthetic process; GO:0009059 macromolecule biosynthetic process; GO:0009894 regulation of catabolic process; GO:0009987 cellular process; GO:0010467 gene expression…	GO:0005622 intracellular; GO:0005623 cell; GO:0005737 cytoplasm; GO:0005829 cytosol; GO:0005840 ribosome; GO:0015935 small ribosomal subunit; GO:0022626 cytosolic ribosome; GO:0022627 cytosolic small ribosomal subunit; GO:0032991 protein-containing complex; GO:0043226 organelle; GO:0043228 non-membrane-bounded organelle; GO:0043229 intracellular organelle; GO:0043232 intracellular non-membrane-bo…	GO:0003676 nucleic acid binding; GO:0003723 RNA binding; GO:0003735 structural constituent of ribosome; GO:0005198 structural molecule activity; GO:0005488 binding; GO:0019843 rRNA binding; GO:0097159 organic cyclic compound binding; GO:1901363 heterocyclic compound binding;	PF00410	Ribosomal protein S8	J	COG0096	Ribosomal protein S8
Q8DS27	82	K	30S ribosomal protein S8 OS=Streptococcus mutans serotype c (strain ATCC 700610 / UA159) OX=210007 GN=rpsH PE=3 SV=1	rpsH	1	0.0124908	60.589	2	ISK(1)PGLR	-0.077171	1		1.127		Cytoplasmic	K02994	RP-S8, rpsH; small subunit ribosomal protein S8	map03010 Ribosome	GO:0000028 ribosomal small subunit assembly; GO:0006412 translation; GO:0006518 peptide metabolic process; GO:0006807 nitrogen compound metabolic process; GO:0006996 organelle organization; GO:0008152 metabolic process; GO:0009058 biosynthetic process; GO:0009059 macromolecule biosynthetic process; GO:0009894 regulation of catabolic process; GO:0009987 cellular process; GO:0010467 gene expression…	GO:0005622 intracellular; GO:0005623 cell; GO:0005737 cytoplasm; GO:0005829 cytosol; GO:0005840 ribosome; GO:0015935 small ribosomal subunit; GO:0022626 cytosolic ribosome; GO:0022627 cytosolic small ribosomal subunit; GO:0032991 protein-containing complex; GO:0043226 organelle; GO:0043228 non-membrane-bounded organelle; GO:0043229 intracellular organelle; GO:0043232 intracellular non-membrane-bo…	GO:0003676 nucleic acid binding; GO:0003723 RNA binding; GO:0003735 structural constituent of ribosome; GO:0005198 structural molecule activity; GO:0005488 binding; GO:0019843 rRNA binding; GO:0097159 organic cyclic compound binding; GO:1901363 heterocyclic compound binding;	PF00410	Ribosomal protein S8	J	COG0096	Ribosomal protein S8
Q8DS27	33	K	30S ribosomal protein S8 OS=Streptococcus mutans serotype c (strain ATCC 700610 / UA159) OX=210007 GN=rpsH PE=3 SV=1	rpsH	1	6.23506e-06	105.6	3	NANQANHSVVEAPASNIK(1)R	1.1279	2	0.246	1.945	7.907	Cytoplasmic	K02994	RP-S8, rpsH; small subunit ribosomal protein S8	map03010 Ribosome	GO:0000028 ribosomal small subunit assembly; GO:0006412 translation; GO:0006518 peptide metabolic process; GO:0006807 nitrogen compound metabolic process; GO:0006996 organelle organization; GO:0008152 metabolic process; GO:0009058 biosynthetic process; GO:0009059 macromolecule biosynthetic process; GO:0009894 regulation of catabolic process; GO:0009987 cellular process; GO:0010467 gene expression…	GO:0005622 intracellular; GO:0005623 cell; GO:0005737 cytoplasm; GO:0005829 cytosol; GO:0005840 ribosome; GO:0015935 small ribosomal subunit; GO:0022626 cytosolic ribosome; GO:0022627 cytosolic small ribosomal subunit; GO:0032991 protein-containing complex; GO:0043226 organelle; GO:0043228 non-membrane-bounded organelle; GO:0043229 intracellular organelle; GO:0043232 intracellular non-membrane-bo…	GO:0003676 nucleic acid binding; GO:0003723 RNA binding; GO:0003735 structural constituent of ribosome; GO:0005198 structural molecule activity; GO:0005488 binding; GO:0019843 rRNA binding; GO:0097159 organic cyclic compound binding; GO:1901363 heterocyclic compound binding;	PF00410	Ribosomal protein S8	J	COG0096	Ribosomal protein S8
Q8DS27	78	K	30S ribosomal protein S8 OS=Streptococcus mutans serotype c (strain ATCC 700610 / UA159) OX=210007 GN=rpsH PE=3 SV=1	rpsH	1	0.00820317	69.905	2	VITGLK(1)R	0.18828	1		1.127		Cytoplasmic	K02994	RP-S8, rpsH; small subunit ribosomal protein S8	map03010 Ribosome	GO:0000028 ribosomal small subunit assembly; GO:0006412 translation; GO:0006518 peptide metabolic process; GO:0006807 nitrogen compound metabolic process; GO:0006996 organelle organization; GO:0008152 metabolic process; GO:0009058 biosynthetic process; GO:0009059 macromolecule biosynthetic process; GO:0009894 regulation of catabolic process; GO:0009987 cellular process; GO:0010467 gene expression…	GO:0005622 intracellular; GO:0005623 cell; GO:0005737 cytoplasm; GO:0005829 cytosol; GO:0005840 ribosome; GO:0015935 small ribosomal subunit; GO:0022626 cytosolic ribosome; GO:0022627 cytosolic small ribosomal subunit; GO:0032991 protein-containing complex; GO:0043226 organelle; GO:0043228 non-membrane-bounded organelle; GO:0043229 intracellular organelle; GO:0043232 intracellular non-membrane-bo…	GO:0003676 nucleic acid binding; GO:0003723 RNA binding; GO:0003735 structural constituent of ribosome; GO:0005198 structural molecule activity; GO:0005488 binding; GO:0019843 rRNA binding; GO:0097159 organic cyclic compound binding; GO:1901363 heterocyclic compound binding;	PF00410	Ribosomal protein S8	J	COG0096	Ribosomal protein S8
Q8DS28	27	K	50S ribosomal protein L6 OS=Streptococcus mutans serotype c (strain ATCC 700610 / UA159) OX=210007 GN=rplF PE=3 SV=1	rplF	1	0.0107505	65.408	2	DNVVTVK(1)GPK	-0.56445	2	0.804	1.213	1.509	Cytoplasmic	K02933	RP-L6, MRPL6, rplF; large subunit ribosomal protein L6	map03010 Ribosome	GO:0000027 ribosomal large subunit assembly; GO:0002181 cytoplasmic translation; GO:0006412 translation; GO:0006518 peptide metabolic process; GO:0006807 nitrogen compound metabolic process; GO:0006996 organelle organization; GO:0008152 metabolic process; GO:0009058 biosynthetic process; GO:0009059 macromolecule biosynthetic process; GO:0009987 cellular process; GO:0010467 gene expression; GO:001…	GO:0005618 cell wall; GO:0005622 intracellular; GO:0005623 cell; GO:0005737 cytoplasm; GO:0005829 cytosol; GO:0005840 ribosome; GO:0005886 plasma membrane; GO:0015934 large ribosomal subunit; GO:0016020 membrane; GO:0022625 cytosolic large ribosomal subunit; GO:0022626 cytosolic ribosome; GO:0030312 external encapsulating structure; GO:0032991 protein-containing complex; GO:0043226 organelle; GO:…	GO:0003676 nucleic acid binding; GO:0003723 RNA binding; GO:0003735 structural constituent of ribosome; GO:0005198 structural molecule activity; GO:0005488 binding; GO:0019843 rRNA binding; GO:0070180 large ribosomal subunit rRNA binding; GO:0097159 organic cyclic compound binding; GO:1901363 heterocyclic compound binding;	PF00347	Ribosomal protein L6	J	COG0097	Ribosomal protein L6P/L9E
Q8DS28	30	K	50S ribosomal protein L6 OS=Streptococcus mutans serotype c (strain ATCC 700610 / UA159) OX=210007 GN=rplF PE=3 SV=1	rplF	1	0.00487258	76.85	2	GPK(1)GELTR	-0.33509	1		1.044		Cytoplasmic	K02933	RP-L6, MRPL6, rplF; large subunit ribosomal protein L6	map03010 Ribosome	GO:0000027 ribosomal large subunit assembly; GO:0002181 cytoplasmic translation; GO:0006412 translation; GO:0006518 peptide metabolic process; GO:0006807 nitrogen compound metabolic process; GO:0006996 organelle organization; GO:0008152 metabolic process; GO:0009058 biosynthetic process; GO:0009059 macromolecule biosynthetic process; GO:0009987 cellular process; GO:0010467 gene expression; GO:001…	GO:0005618 cell wall; GO:0005622 intracellular; GO:0005623 cell; GO:0005737 cytoplasm; GO:0005829 cytosol; GO:0005840 ribosome; GO:0005886 plasma membrane; GO:0015934 large ribosomal subunit; GO:0016020 membrane; GO:0022625 cytosolic large ribosomal subunit; GO:0022626 cytosolic ribosome; GO:0030312 external encapsulating structure; GO:0032991 protein-containing complex; GO:0043226 organelle; GO:…	GO:0003676 nucleic acid binding; GO:0003723 RNA binding; GO:0003735 structural constituent of ribosome; GO:0005198 structural molecule activity; GO:0005488 binding; GO:0019843 rRNA binding; GO:0070180 large ribosomal subunit rRNA binding; GO:0097159 organic cyclic compound binding; GO:1901363 heterocyclic compound binding;	PF00347	Ribosomal protein L6	J	COG0097	Ribosomal protein L6P/L9E
Q8DS28	62	K	50S ribosomal protein L6 OS=Streptococcus mutans serotype c (strain ATCC 700610 / UA159) OX=210007 GN=rplF PE=3 SV=1	rplF	1	0.0121233	58.476	2	EMK(1)TIHGTAR	-1.3179	1		1.044		Cytoplasmic	K02933	RP-L6, MRPL6, rplF; large subunit ribosomal protein L6	map03010 Ribosome	GO:0000027 ribosomal large subunit assembly; GO:0002181 cytoplasmic translation; GO:0006412 translation; GO:0006518 peptide metabolic process; GO:0006807 nitrogen compound metabolic process; GO:0006996 organelle organization; GO:0008152 metabolic process; GO:0009058 biosynthetic process; GO:0009059 macromolecule biosynthetic process; GO:0009987 cellular process; GO:0010467 gene expression; GO:001…	GO:0005618 cell wall; GO:0005622 intracellular; GO:0005623 cell; GO:0005737 cytoplasm; GO:0005829 cytosol; GO:0005840 ribosome; GO:0005886 plasma membrane; GO:0015934 large ribosomal subunit; GO:0016020 membrane; GO:0022625 cytosolic large ribosomal subunit; GO:0022626 cytosolic ribosome; GO:0030312 external encapsulating structure; GO:0032991 protein-containing complex; GO:0043226 organelle; GO:…	GO:0003676 nucleic acid binding; GO:0003723 RNA binding; GO:0003735 structural constituent of ribosome; GO:0005198 structural molecule activity; GO:0005488 binding; GO:0019843 rRNA binding; GO:0070180 large ribosomal subunit rRNA binding; GO:0097159 organic cyclic compound binding; GO:1901363 heterocyclic compound binding;	PF00347	Ribosomal protein L6	J	COG0097	Ribosomal protein L6P/L9E
Q8DS28	102	K	50S ribosomal protein L6 OS=Streptococcus mutans serotype c (strain ATCC 700610 / UA159) OX=210007 GN=rplF PE=3 SV=1	rplF	1	0.0122083	61.48	2	K(1)LVLSVGK	0.75362	1		1.044		Cytoplasmic	K02933	RP-L6, MRPL6, rplF; large subunit ribosomal protein L6	map03010 Ribosome	GO:0000027 ribosomal large subunit assembly; GO:0002181 cytoplasmic translation; GO:0006412 translation; GO:0006518 peptide metabolic process; GO:0006807 nitrogen compound metabolic process; GO:0006996 organelle organization; GO:0008152 metabolic process; GO:0009058 biosynthetic process; GO:0009059 macromolecule biosynthetic process; GO:0009987 cellular process; GO:0010467 gene expression; GO:001…	GO:0005618 cell wall; GO:0005622 intracellular; GO:0005623 cell; GO:0005737 cytoplasm; GO:0005829 cytosol; GO:0005840 ribosome; GO:0005886 plasma membrane; GO:0015934 large ribosomal subunit; GO:0016020 membrane; GO:0022625 cytosolic large ribosomal subunit; GO:0022626 cytosolic ribosome; GO:0030312 external encapsulating structure; GO:0032991 protein-containing complex; GO:0043226 organelle; GO:…	GO:0003676 nucleic acid binding; GO:0003723 RNA binding; GO:0003735 structural constituent of ribosome; GO:0005198 structural molecule activity; GO:0005488 binding; GO:0019843 rRNA binding; GO:0070180 large ribosomal subunit rRNA binding; GO:0097159 organic cyclic compound binding; GO:1901363 heterocyclic compound binding;	PF00347	Ribosomal protein L6	J	COG0097	Ribosomal protein L6P/L9E
Q8DS29	86	K	50S ribosomal protein L18 OS=Streptococcus mutans serotype c (strain ATCC 700610 / UA159) OX=210007 GN=rplR PE=3 SV=1	rplR	1	5.54353e-06	83.061	2	AVAK(1)GISEVVFDR	0.72562	1		0.93		Cytoplasmic	K02881	RP-L18, MRPL18, rplR; large subunit ribosomal protein L18	map03010 Ribosome	GO:0006412 translation; GO:0006518 peptide metabolic process; GO:0006807 nitrogen compound metabolic process; GO:0008152 metabolic process; GO:0009058 biosynthetic process; GO:0009059 macromolecule biosynthetic process; GO:0009987 cellular process; GO:0010467 gene expression; GO:0019538 protein metabolic process; GO:0034641 cellular nitrogen compound metabolic process; GO:0034645 cellular macromo…	GO:0005622 intracellular; GO:0005623 cell; GO:0005737 cytoplasm; GO:0005829 cytosol; GO:0005840 ribosome; GO:0015934 large ribosomal subunit; GO:0022625 cytosolic large ribosomal subunit; GO:0022626 cytosolic ribosome; GO:0032991 protein-containing complex; GO:0043226 organelle; GO:0043228 non-membrane-bounded organelle; GO:0043229 intracellular organelle; GO:0043232 intracellular non-membrane-bo…	GO:0003676 nucleic acid binding; GO:0003723 RNA binding; GO:0003735 structural constituent of ribosome; GO:0005198 structural molecule activity; GO:0005488 binding; GO:0008097 5S rRNA binding; GO:0019843 rRNA binding; GO:0097159 organic cyclic compound binding; GO:1901363 heterocyclic compound binding;			J	COG0256	Ribosomal protein L18
Q8DS29	21	K	50S ribosomal protein L18 OS=Streptococcus mutans serotype c (strain ATCC 700610 / UA159) OX=210007 GN=rplR PE=3 SV=1	rplR	1	0.00379872	71.896	2	GK(1)LSGTADRPR	-0.3654	1		0.93		Cytoplasmic	K02881	RP-L18, MRPL18, rplR; large subunit ribosomal protein L18	map03010 Ribosome	GO:0006412 translation; GO:0006518 peptide metabolic process; GO:0006807 nitrogen compound metabolic process; GO:0008152 metabolic process; GO:0009058 biosynthetic process; GO:0009059 macromolecule biosynthetic process; GO:0009987 cellular process; GO:0010467 gene expression; GO:0019538 protein metabolic process; GO:0034641 cellular nitrogen compound metabolic process; GO:0034645 cellular macromo…	GO:0005622 intracellular; GO:0005623 cell; GO:0005737 cytoplasm; GO:0005829 cytosol; GO:0005840 ribosome; GO:0015934 large ribosomal subunit; GO:0022625 cytosolic large ribosomal subunit; GO:0022626 cytosolic ribosome; GO:0032991 protein-containing complex; GO:0043226 organelle; GO:0043228 non-membrane-bounded organelle; GO:0043229 intracellular organelle; GO:0043232 intracellular non-membrane-bo…	GO:0003676 nucleic acid binding; GO:0003723 RNA binding; GO:0003735 structural constituent of ribosome; GO:0005198 structural molecule activity; GO:0005488 binding; GO:0008097 5S rRNA binding; GO:0019843 rRNA binding; GO:0097159 organic cyclic compound binding; GO:1901363 heterocyclic compound binding;			J	COG0256	Ribosomal protein L18
Q8DS29	68	K	50S ribosomal protein L18 OS=Streptococcus mutans serotype c (strain ATCC 700610 / UA159) OX=210007 GN=rplR PE=3 SV=1	rplR	1	0.000251023	110.14	2	GTK(1)TEQAVVVGK	0.6982	1		0.93		Cytoplasmic	K02881	RP-L18, MRPL18, rplR; large subunit ribosomal protein L18	map03010 Ribosome	GO:0006412 translation; GO:0006518 peptide metabolic process; GO:0006807 nitrogen compound metabolic process; GO:0008152 metabolic process; GO:0009058 biosynthetic process; GO:0009059 macromolecule biosynthetic process; GO:0009987 cellular process; GO:0010467 gene expression; GO:0019538 protein metabolic process; GO:0034641 cellular nitrogen compound metabolic process; GO:0034645 cellular macromo…	GO:0005622 intracellular; GO:0005623 cell; GO:0005737 cytoplasm; GO:0005829 cytosol; GO:0005840 ribosome; GO:0015934 large ribosomal subunit; GO:0022625 cytosolic large ribosomal subunit; GO:0022626 cytosolic ribosome; GO:0032991 protein-containing complex; GO:0043226 organelle; GO:0043228 non-membrane-bounded organelle; GO:0043229 intracellular organelle; GO:0043232 intracellular non-membrane-bo…	GO:0003676 nucleic acid binding; GO:0003723 RNA binding; GO:0003735 structural constituent of ribosome; GO:0005198 structural molecule activity; GO:0005488 binding; GO:0008097 5S rRNA binding; GO:0019843 rRNA binding; GO:0097159 organic cyclic compound binding; GO:1901363 heterocyclic compound binding;			J	COG0256	Ribosomal protein L18
Q8DS29	77	K	50S ribosomal protein L18 OS=Streptococcus mutans serotype c (strain ATCC 700610 / UA159) OX=210007 GN=rplR PE=3 SV=1	rplR	1	1.5788e-06	117.9	2	TEQAVVVGK(1)LVAER	-1.1356	1		0.93		Cytoplasmic	K02881	RP-L18, MRPL18, rplR; large subunit ribosomal protein L18	map03010 Ribosome	GO:0006412 translation; GO:0006518 peptide metabolic process; GO:0006807 nitrogen compound metabolic process; GO:0008152 metabolic process; GO:0009058 biosynthetic process; GO:0009059 macromolecule biosynthetic process; GO:0009987 cellular process; GO:0010467 gene expression; GO:0019538 protein metabolic process; GO:0034641 cellular nitrogen compound metabolic process; GO:0034645 cellular macromo…	GO:0005622 intracellular; GO:0005623 cell; GO:0005737 cytoplasm; GO:0005829 cytosol; GO:0005840 ribosome; GO:0015934 large ribosomal subunit; GO:0022625 cytosolic large ribosomal subunit; GO:0022626 cytosolic ribosome; GO:0032991 protein-containing complex; GO:0043226 organelle; GO:0043228 non-membrane-bounded organelle; GO:0043229 intracellular organelle; GO:0043232 intracellular non-membrane-bo…	GO:0003676 nucleic acid binding; GO:0003723 RNA binding; GO:0003735 structural constituent of ribosome; GO:0005198 structural molecule activity; GO:0005488 binding; GO:0008097 5S rRNA binding; GO:0019843 rRNA binding; GO:0097159 organic cyclic compound binding; GO:1901363 heterocyclic compound binding;			J	COG0256	Ribosomal protein L18
Q8DS30	21	K	50S ribosomal protein L30 OS=Streptococcus mutans serotype c (strain ATCC 700610 / UA159) OX=210007 GN=rpmD PE=3 SV=1	rpmD	1	0.0128763	65.879	2	K(1)TVVALGLGK	-0.6087	1		1.074		Cytoplasmic	K02907	RP-L30, MRPL30, rpmD; large subunit ribosomal protein L30	map03010 Ribosome		GO:0005622 intracellular; GO:0005623 cell; GO:0005737 cytoplasm; GO:0005829 cytosol; GO:0005840 ribosome; GO:0015934 large ribosomal subunit; GO:0022625 cytosolic large ribosomal subunit; GO:0022626 cytosolic ribosome; GO:0032991 protein-containing complex; GO:0043226 organelle; GO:0043228 non-membrane-bounded organelle; GO:0043229 intracellular organelle; GO:0043232 intracellular non-membrane-bo…		PF00327	Ribosomal protein L30p/L7e	J	COG1841	Ribosomal protein L30/L7E
Q8DS31	7	K	50S ribosomal protein L15 OS=Streptococcus mutans serotype c (strain ATCC 700610 / UA159) OX=210007 GN=rplO PE=3 SV=1	rplO	1	0.00867255	64.266	2	LHELK(1)PAQGSR	-1.005	1		1.089		Unknown	K02876	RP-L15, MRPL15, rplO; large subunit ribosomal protein L15	map03010 Ribosome	GO:0006412 translation; GO:0006518 peptide metabolic process; GO:0006807 nitrogen compound metabolic process; GO:0008152 metabolic process; GO:0009058 biosynthetic process; GO:0009059 macromolecule biosynthetic process; GO:0009987 cellular process; GO:0010467 gene expression; GO:0019538 protein metabolic process; GO:0034641 cellular nitrogen compound metabolic process; GO:0034645 cellular macromo…	GO:0005622 intracellular; GO:0005623 cell; GO:0005737 cytoplasm; GO:0005829 cytosol; GO:0005840 ribosome; GO:0005886 plasma membrane; GO:0015934 large ribosomal subunit; GO:0016020 membrane; GO:0022625 cytosolic large ribosomal subunit; GO:0022626 cytosolic ribosome; GO:0032991 protein-containing complex; GO:0043226 organelle; GO:0043228 non-membrane-bounded organelle; GO:0043229 intracellular or…	GO:0003735 structural constituent of ribosome; GO:0005198 structural molecule activity;			J	COG0200	Ribosomal protein L15
Q8DS33	19	K	Adenylate kinase OS=Streptococcus mutans serotype c (strain ATCC 700610 / UA159) OX=210007 GN=adk PE=3 SV=1	adk	1	0.00982515	51.829	2	GTQAAK(1)IVEK	-0.096895	2	0.675	1.392	2.062	Cytoplasmic	K00939	adk, AK; adenylate kinase [EC:2.7.4.3]	map00230 Purine metabolism; map00730 Thiamine metabolism; map01100 Metabolic pathways; map01110 Biosynthesis of secondary metabolites; map01130 Biosynthesis of antibiotics	GO:0006139 nucleobase-containing compound metabolic process; GO:0006725 cellular aromatic compound metabolic process; GO:0006753 nucleoside phosphate metabolic process; GO:0006793 phosphorus metabolic process; GO:0006796 phosphate-containing compound metabolic process; GO:0006807 nitrogen compound metabolic process; GO:0008152 metabolic process; GO:0009058 biosynthetic process; GO:0009117 nucleot…	GO:0005622 intracellular; GO:0005623 cell; GO:0005737 cytoplasm;	GO:0003824 catalytic activity; GO:0004017 adenylate kinase activity; GO:0016301 kinase activity; GO:0016740 transferase activity; GO:0016772 transferase activity, transferring phosphorus-containing groups; GO:0016776 phosphotransferase activity, phosphate group as acceptor; GO:0019205 nucleobase-containing compound kinase activity; GO:0050145 nucleoside monophosphate kinase activity;	PF00406	Adenylate kinase	F	COG0563	Adenylate kinase and related kinases
Q8DS33	79	K	Adenylate kinase OS=Streptococcus mutans serotype c (strain ATCC 700610 / UA159) OX=210007 GN=adk PE=3 SV=1	adk	1	0.000754206	84.309	2	LSESDITK(1)K	0.016109	2	0.793	1.25	1.576	Cytoplasmic	K00939	adk, AK; adenylate kinase [EC:2.7.4.3]	map00230 Purine metabolism; map00730 Thiamine metabolism; map01100 Metabolic pathways; map01110 Biosynthesis of secondary metabolites; map01130 Biosynthesis of antibiotics	GO:0006139 nucleobase-containing compound metabolic process; GO:0006725 cellular aromatic compound metabolic process; GO:0006753 nucleoside phosphate metabolic process; GO:0006793 phosphorus metabolic process; GO:0006796 phosphate-containing compound metabolic process; GO:0006807 nitrogen compound metabolic process; GO:0008152 metabolic process; GO:0009058 biosynthetic process; GO:0009117 nucleot…	GO:0005622 intracellular; GO:0005623 cell; GO:0005737 cytoplasm;	GO:0003824 catalytic activity; GO:0004017 adenylate kinase activity; GO:0016301 kinase activity; GO:0016740 transferase activity; GO:0016772 transferase activity, transferring phosphorus-containing groups; GO:0016776 phosphotransferase activity, phosphate group as acceptor; GO:0019205 nucleobase-containing compound kinase activity; GO:0050145 nucleoside monophosphate kinase activity;	PF00406	Adenylate kinase	F	COG0563	Adenylate kinase and related kinases
Q8DS35	78	K	30S ribosomal protein S13 OS=Streptococcus mutans serotype c (strain ATCC 700610 / UA159) OX=210007 GN=rpsM PE=3 SV=1	rpsM	1	0.000377948	118.06	2	EVNLNIK(1)R	-0.77659	2	0.733	1.295	1.767	Cytoplasmic	K02952	RP-S13, rpsM; small subunit ribosomal protein S13	map03010 Ribosome	GO:0006412 translation; GO:0006518 peptide metabolic process; GO:0006807 nitrogen compound metabolic process; GO:0008152 metabolic process; GO:0009058 biosynthetic process; GO:0009059 macromolecule biosynthetic process; GO:0009987 cellular process; GO:0010467 gene expression; GO:0019538 protein metabolic process; GO:0022613 ribonucleoprotein complex biogenesis; GO:0034641 cellular nitrogen compou…	GO:0005622 intracellular; GO:0005623 cell; GO:0005737 cytoplasm; GO:0005829 cytosol; GO:0005840 ribosome; GO:0005886 plasma membrane; GO:0015935 small ribosomal subunit; GO:0016020 membrane; GO:0022626 cytosolic ribosome; GO:0022627 cytosolic small ribosomal subunit; GO:0032991 protein-containing complex; GO:0043226 organelle; GO:0043228 non-membrane-bounded organelle; GO:0043229 intracellular or…	GO:0003735 structural constituent of ribosome; GO:0005198 structural molecule activity;			J	COG0099	Ribosomal protein S13
Q8DS35	46	K	30S ribosomal protein S13 OS=Streptococcus mutans serotype c (strain ATCC 700610 / UA159) OX=210007 GN=rpsM PE=3 SV=1	rpsM	1	1.47779e-14	142.32	2	VK(1)DLTSDQEDAIR	0.05855	1		1.052		Cytoplasmic	K02952	RP-S13, rpsM; small subunit ribosomal protein S13	map03010 Ribosome	GO:0006412 translation; GO:0006518 peptide metabolic process; GO:0006807 nitrogen compound metabolic process; GO:0008152 metabolic process; GO:0009058 biosynthetic process; GO:0009059 macromolecule biosynthetic process; GO:0009987 cellular process; GO:0010467 gene expression; GO:0019538 protein metabolic process; GO:0022613 ribonucleoprotein complex biogenesis; GO:0034641 cellular nitrogen compou…	GO:0005622 intracellular; GO:0005623 cell; GO:0005737 cytoplasm; GO:0005829 cytosol; GO:0005840 ribosome; GO:0005886 plasma membrane; GO:0015935 small ribosomal subunit; GO:0016020 membrane; GO:0022626 cytosolic ribosome; GO:0022627 cytosolic small ribosomal subunit; GO:0032991 protein-containing complex; GO:0043226 organelle; GO:0043228 non-membrane-bounded organelle; GO:0043229 intracellular or…	GO:0003735 structural constituent of ribosome; GO:0005198 structural molecule activity;			J	COG0099	Ribosomal protein S13
Q8DS36	173	K	DNA-directed RNA polymerase subunit alpha OS=Streptococcus mutans serotype c (strain ATCC 700610 / UA159) OX=210007 GN=rpoA PE=3 SV=1	rpoA	1	0.0134062	82.437	2	K(1)VNYQVEPAR	1.2831	2	0.863	1.148	1.33	Cytoplasmic	K03040	rpoA; DNA-directed RNA polymerase subunit alpha [EC:2.7.7.6]	map03020 RNA polymerase	GO:0006139 nucleobase-containing compound metabolic process; GO:0006351 transcription, DNA-templated; GO:0006354 DNA-templated transcription, elongation; GO:0006725 cellular aromatic compound metabolic process; GO:0006807 nitrogen compound metabolic process; GO:0008152 metabolic process; GO:0009058 biosynthetic process; GO:0009059 macromolecule biosynthetic process; GO:0009987 cellular process; G…	GO:0005622 intracellular; GO:0005623 cell; GO:0005737 cytoplasm;	GO:0003824 catalytic activity; GO:0003899 DNA-directed 5'-3' RNA polymerase activity; GO:0016740 transferase activity; GO:0016772 transferase activity, transferring phosphorus-containing groups; GO:0016779 nucleotidyltransferase activity; GO:0034062 5'-3' RNA polymerase activity; GO:0097747 RNA polymerase activity; GO:0140098 catalytic activity, acting on RNA;	PF01193; PF01000; PF03118	RNA polymerase Rpb3/Rpb11 dimerisation domain; RNA polymerase Rpb3/RpoA insert domain; Bacterial RNA polymerase, alpha chain C terminal domain	K	COG0202	DNA-directed RNA polymerase, alpha subunit/40 kD subunit
Q8DS36	265	K	DNA-directed RNA polymerase subunit alpha OS=Streptococcus mutans serotype c (strain ATCC 700610 / UA159) OX=210007 GN=rpoA PE=3 SV=1	rpoA	1	0.0247329	51.864	2	SYNCLK(1)R	-1.1875	1		1.041		Cytoplasmic	K03040	rpoA; DNA-directed RNA polymerase subunit alpha [EC:2.7.7.6]	map03020 RNA polymerase	GO:0006139 nucleobase-containing compound metabolic process; GO:0006351 transcription, DNA-templated; GO:0006354 DNA-templated transcription, elongation; GO:0006725 cellular aromatic compound metabolic process; GO:0006807 nitrogen compound metabolic process; GO:0008152 metabolic process; GO:0009058 biosynthetic process; GO:0009059 macromolecule biosynthetic process; GO:0009987 cellular process; G…	GO:0005622 intracellular; GO:0005623 cell; GO:0005737 cytoplasm;	GO:0003824 catalytic activity; GO:0003899 DNA-directed 5'-3' RNA polymerase activity; GO:0016740 transferase activity; GO:0016772 transferase activity, transferring phosphorus-containing groups; GO:0016779 nucleotidyltransferase activity; GO:0034062 5'-3' RNA polymerase activity; GO:0097747 RNA polymerase activity; GO:0140098 catalytic activity, acting on RNA;	PF01193; PF01000; PF03118	RNA polymerase Rpb3/Rpb11 dimerisation domain; RNA polymerase Rpb3/RpoA insert domain; Bacterial RNA polymerase, alpha chain C terminal domain	K	COG0202	DNA-directed RNA polymerase, alpha subunit/40 kD subunit
Q8DS44	112	K	Tyrosine--tRNA ligase OS=Streptococcus mutans serotype c (strain ATCC 700610 / UA159) OX=210007 GN=tyrS PE=3 SV=2	tyrS	1	0.00533684	57.003	2	FIDFK(1)HGDNK	0.34242	2	0.773	1.316	1.702	Cytoplasmic	K01866	YARS, tyrS; tyrosyl-tRNA synthetase [EC:6.1.1.1]	map00970 Aminoacyl-tRNA biosynthesis	GO:0006082 organic acid metabolic process; GO:0006139 nucleobase-containing compound metabolic process; GO:0006399 tRNA metabolic process; GO:0006412 translation; GO:0006418 tRNA aminoacylation for protein translation; GO:0006437 tyrosyl-tRNA aminoacylation; GO:0006518 peptide metabolic process; GO:0006520 cellular amino acid metabolic process; GO:0006725 cellular aromatic compound metabolic proc…	GO:0005622 intracellular; GO:0005623 cell; GO:0005737 cytoplasm; GO:0005829 cytosol;	GO:0003824 catalytic activity; GO:0004812 aminoacyl-tRNA ligase activity; GO:0004831 tyrosine-tRNA ligase activity; GO:0016874 ligase activity; GO:0016875 ligase activity, forming carbon-oxygen bonds; GO:0140098 catalytic activity, acting on RNA; GO:0140101 catalytic activity, acting on a tRNA;	PF01479	S4 domain	J	COG0162	Tyrosyl-tRNA synthetase
Q8DS46	799	K	DNA-directed RNA polymerase subunit beta OS=Streptococcus mutans serotype c (strain ATCC 700610 / UA159) OX=210007 GN=rpoB PE=3 SV=1	rpoB	1	0.00794238	46.768	2	DTK(1)LGPEEITR	0.03503	1		1.137		Cytoplasmic	K03043	rpoB; DNA-directed RNA polymerase subunit beta [EC:2.7.7.6]	map03020 RNA polymerase		GO:0000428 DNA-directed RNA polymerase complex; GO:0005622 intracellular; GO:0005623 cell; GO:0030880 RNA polymerase complex; GO:0032991 protein-containing complex; GO:0061695 transferase complex, transferring phosphorus-containing groups; GO:1902494 catalytic complex; GO:1990234 transferase complex;		PF04561; PF04565; PF10385; PF00562; PF04560	RNA polymerase Rpb2, domain 2; RNA polymerase Rpb2, domain 3; RNA polymerase beta subunit external 1 domain; RNA polymerase Rpb2, domain 6; RNA polymerase Rpb2, domain 7	K	COG0085	DNA-directed RNA polymerase, beta subunit/140 kD subunit
Q8DS46	223	K	DNA-directed RNA polymerase subunit beta OS=Streptococcus mutans serotype c (strain ATCC 700610 / UA159) OX=210007 GN=rpoB PE=3 SV=1	rpoB	1	0.0922377	52.837	2	NTIEK(1)DIHK	-0.41429	1		1.137		Cytoplasmic	K03043	rpoB; DNA-directed RNA polymerase subunit beta [EC:2.7.7.6]	map03020 RNA polymerase		GO:0000428 DNA-directed RNA polymerase complex; GO:0005622 intracellular; GO:0005623 cell; GO:0030880 RNA polymerase complex; GO:0032991 protein-containing complex; GO:0061695 transferase complex, transferring phosphorus-containing groups; GO:1902494 catalytic complex; GO:1990234 transferase complex;		PF04561; PF04565; PF10385; PF00562; PF04560	RNA polymerase Rpb2, domain 2; RNA polymerase Rpb2, domain 3; RNA polymerase beta subunit external 1 domain; RNA polymerase Rpb2, domain 6; RNA polymerase Rpb2, domain 7	K	COG0085	DNA-directed RNA polymerase, beta subunit/140 kD subunit
Q8DS74	66	K	Putative PTS system, mannose-specific IIB component OS=Streptococcus mutans serotype c (strain ATCC 700610 / UA159) OX=210007 GN=SMU_1960c PE=4 SV=1	SMU_1960c	1	3.31482e-07	179.95	2	EAFAAK(1)SQK	-0.17089	2	1.271	0.84	0.661	Cytoplasmic	K02794	PTS-Man-EIIB, manX; PTS system, mannose-specific IIB component [EC:2.7.1.191]	map00051 Fructose and mannose metabolism; map00520 Amino sugar and nucleotide sugar metabolism; map01100 Metabolic pathways; map02060 Phosphotransferase system (PTS)						G	COG3444	Phosphotransferase system, mannose/fructose/N-acetylgalactosamine-specific component IIB
Q8DS74	39	K	Putative PTS system, mannose-specific IIB component OS=Streptococcus mutans serotype c (strain ATCC 700610 / UA159) OX=210007 GN=SMU_1960c PE=4 SV=1	SMU_1960c	1	5.97746e-08	108.94	2	EYPCDGLIAVNDAAAK(1)NK	0.31307	1		0.794		Cytoplasmic	K02794	PTS-Man-EIIB, manX; PTS system, mannose-specific IIB component [EC:2.7.1.191]	map00051 Fructose and mannose metabolism; map00520 Amino sugar and nucleotide sugar metabolism; map01100 Metabolic pathways; map02060 Phosphotransferase system (PTS)						G	COG3444	Phosphotransferase system, mannose/fructose/N-acetylgalactosamine-specific component IIB
Q8DS74	41	K	Putative PTS system, mannose-specific IIB component OS=Streptococcus mutans serotype c (strain ATCC 700610 / UA159) OX=210007 GN=SMU_1960c PE=4 SV=1	SMU_1960c	1	0.0001091	120.33	2	NK(1)VLIQAYK	-0.48575	2	1.146	0.914	0.798	Cytoplasmic	K02794	PTS-Man-EIIB, manX; PTS system, mannose-specific IIB component [EC:2.7.1.191]	map00051 Fructose and mannose metabolism; map00520 Amino sugar and nucleotide sugar metabolism; map01100 Metabolic pathways; map02060 Phosphotransferase system (PTS)						G	COG3444	Phosphotransferase system, mannose/fructose/N-acetylgalactosamine-specific component IIB
Q8DS74	48	K	Putative PTS system, mannose-specific IIB component OS=Streptococcus mutans serotype c (strain ATCC 700610 / UA159) OX=210007 GN=SMU_1960c PE=4 SV=1	SMU_1960c	1	5.91621e-06	109.47	2	VLIQAYK(1)GASDK	-0.1877	2	1.191	0.888	0.746	Cytoplasmic	K02794	PTS-Man-EIIB, manX; PTS system, mannose-specific IIB component [EC:2.7.1.191]	map00051 Fructose and mannose metabolism; map00520 Amino sugar and nucleotide sugar metabolism; map01100 Metabolic pathways; map02060 Phosphotransferase system (PTS)						G	COG3444	Phosphotransferase system, mannose/fructose/N-acetylgalactosamine-specific component IIB
Q8DS76	162	K	Putative PTS system, mannose-specific IID component OS=Streptococcus mutans serotype c (strain ATCC 700610 / UA159) OX=210007 GN=SMU_1957 PE=4 SV=1	SMU_1957	1	0.000284363	53.363	2	FAYFK(1)GYELGDK	0.04682	1		0.682		CytoplasmicMembrane	K02771	PTS-Fru1-EIID, levG; PTS system, fructose-specific IID component	map00051 Fructose and mannose metabolism; map02060 Phosphotransferase system (PTS)						G	COG3716	Phosphotransferase system, mannose/fructose/N-acetylgalactosamine-specific component IID
Q8DS76	211	K	Putative PTS system, mannose-specific IID component OS=Streptococcus mutans serotype c (strain ATCC 700610 / UA159) OX=210007 GN=SMU_1957 PE=4 SV=1	SMU_1957	1	0.000201282	73.502	2	TALELK(1)NSSGK	0.74837	1		0.682		CytoplasmicMembrane	K02771	PTS-Fru1-EIID, levG; PTS system, fructose-specific IID component	map00051 Fructose and mannose metabolism; map02060 Phosphotransferase system (PTS)						G	COG3716	Phosphotransferase system, mannose/fructose/N-acetylgalactosamine-specific component IID
Q8DS82	100	K	Transcription termination/antitermination protein NusG OS=Streptococcus mutans serotype c (strain ATCC 700610 / UA159) OX=210007 GN=nusG PE=3 SV=1	nusG	1	0.0097205	53.363	2	SK(1)PTPLLEEEIR	-0.46031	1		1.004		Cytoplasmic	K02601	nusG; transcription termination/antitermination protein NusG		GO:0006355 regulation of transcription, DNA-templated; GO:0009889 regulation of biosynthetic process; GO:0010468 regulation of gene expression; GO:0010556 regulation of macromolecule biosynthetic process; GO:0019219 regulation of nucleobase-containing compound metabolic process; GO:0019222 regulation of metabolic process; GO:0031323 regulation of cellular metabolic process; GO:0031326 regulation …	GO:0005622 intracellular; GO:0005623 cell; GO:0005737 cytoplasm; GO:0005829 cytosol;		PF02357	Transcription termination factor nusG	K	COG0250	Transcription antiterminator
Q8DSC2	179	K	Putative PTS system, mannose-specific component IID OS=Streptococcus mutans serotype c (strain ATCC 700610 / UA159) OX=210007 GN=SMU_1879 PE=4 SV=1	SMU_1879	1	1.47549e-06	124.62	2	DLSGGILK(1)NITK	-0.18266	1		1.083		Unknown	K02796	PTS-Man-EIID, manZ; PTS system, mannose-specific IID component	map00051 Fructose and mannose metabolism; map00520 Amino sugar and nucleotide sugar metabolism; map01100 Metabolic pathways; map02060 Phosphotransferase system (PTS)						G	COG3716	Phosphotransferase system, mannose/fructose/N-acetylgalactosamine-specific component IID
Q8DSC2	51	K	Putative PTS system, mannose-specific component IID OS=Streptococcus mutans serotype c (strain ATCC 700610 / UA159) OX=210007 GN=SMU_1879 PE=4 SV=1	SMU_1879	1	0.0049384	72.922	2	LYTNK(1)EDR	0.26673	2	0.737	1.307	1.773	Unknown	K02796	PTS-Man-EIID, manZ; PTS system, mannose-specific IID component	map00051 Fructose and mannose metabolism; map00520 Amino sugar and nucleotide sugar metabolism; map01100 Metabolic pathways; map02060 Phosphotransferase system (PTS)						G	COG3716	Phosphotransferase system, mannose/fructose/N-acetylgalactosamine-specific component IID
Q8DSC4	149	K	EIIAB-Man OS=Streptococcus mutans serotype c (strain ATCC 700610 / UA159) OX=210007 GN=ptnA PE=4 SV=1	ptnA	1	1.31848e-09	128.28	2	LQPQEEAPTTSTK(1)K	0.22579	2	0.742	1.345	1.813	Cytoplasmic	K02794	PTS-Man-EIIB, manX; PTS system, mannose-specific IIB component [EC:2.7.1.191]	map00051 Fructose and mannose metabolism; map00520 Amino sugar and nucleotide sugar metabolism; map01100 Metabolic pathways; map02060 Phosphotransferase system (PTS)						G	COG3444	Phosphotransferase system, mannose/fructose/N-acetylgalactosamine-specific component IIB
Q8DSD2	85	K	Thioredoxin OS=Streptococcus mutans serotype c (strain ATCC 700610 / UA159) OX=210007 GN=trxA PE=3 SV=1	trxA	1	2.16898e-10	187.01	2	DGEVVK(1)QVAGVHTK	-0.85745	2				Cytoplasmic	K03671	trxA; thioredoxin 1	map04621 NOD-like receptor signaling pathway				PF00085	Thioredoxin	O	COG3118	Thioredoxin domain-containing protein
Q8DSD2	93	K	Thioredoxin OS=Streptococcus mutans serotype c (strain ATCC 700610 / UA159) OX=210007 GN=trxA PE=3 SV=1	trxA	1	0.00552898	65.173	2	QVAGVHTK(1)DQIK	0.15067	1				Cytoplasmic	K03671	trxA; thioredoxin 1	map04621 NOD-like receptor signaling pathway				PF00085	Thioredoxin	O	COG3118	Thioredoxin domain-containing protein
Q8DSD2	3	K	Thioredoxin OS=Streptococcus mutans serotype c (strain ATCC 700610 / UA159) OX=210007 GN=trxA PE=3 SV=1	trxA	1	4.54255e-10	132.4	2	TK(1)VVTDATFEAETAK	0.44999	1				Cytoplasmic	K03671	trxA; thioredoxin 1	map04621 NOD-like receptor signaling pathway				PF00085	Thioredoxin	O	COG3118	Thioredoxin domain-containing protein
Q8DSD7	81	K	30S ribosomal protein S6 OS=Streptococcus mutans serotype c (strain ATCC 700610 / UA159) OX=210007 GN=rpsF PE=3 SV=1	rpsF	1	1.36045e-05	91.939	2	LSK(1)INNDILR	-0.32219	1		1.056		Cytoplasmic	K02990	RP-S6, MRPS6, rpsF; small subunit ribosomal protein S6	map03010 Ribosome		GO:0005622 intracellular; GO:0005623 cell; GO:0005737 cytoplasm; GO:0005829 cytosol; GO:0005840 ribosome; GO:0015935 small ribosomal subunit; GO:0022626 cytosolic ribosome; GO:0022627 cytosolic small ribosomal subunit; GO:0032991 protein-containing complex; GO:0043226 organelle; GO:0043228 non-membrane-bounded organelle; GO:0043229 intracellular organelle; GO:0043232 intracellular non-membrane-bo…	GO:0003676 nucleic acid binding; GO:0003723 RNA binding; GO:0003735 structural constituent of ribosome; GO:0005198 structural molecule activity; GO:0005488 binding; GO:0019843 rRNA binding; GO:0070181 small ribosomal subunit rRNA binding; GO:0097159 organic cyclic compound binding; GO:1901363 heterocyclic compound binding;	PF01250	Ribosomal protein S6	J	COG0360	Ribosomal protein S6
Q8DSE8	44	K	Asp23/Gls24 family envelope stress response protein(predicted) OS=Streptococcus mutans serotype c (strain ATCC 700610 / UA159) OX=210007 GN=SMU_1846c PE=3 SV=1	SMU_1846c	1	0.000920344	49.487	2	TVTDSLSK(1)VAHGR	-0.54261	1		1.077		Cytoplasmic									S	COG1302	Uncharacterized protein conserved in bacteria
Q8DSF3	28	K	Holo-[acyl-carrier-protein] synthase OS=Streptococcus mutans serotype c (strain ATCC 700610 / UA159) OX=210007 GN=acpS PE=3 SV=1	acpS	1	0.0330492	47.361	2	FASK(1)VLTFK	-1.1653	1	0.928			Unknown	K00997	acpS; holo-[acyl-carrier protein] synthase [EC:2.7.8.7]	map00770 Pantothenate and CoA biosynthesis				PF01648	4'-phosphopantetheinyl transferase superfamily	I	COG0736	Phosphopantetheinyl transferase (holo-ACP synthase)
Q8DSG6	390	K	Aspartyl/glutamyl-tRNA(Asn/Gln) amidotransferase subunit B OS=Streptococcus mutans serotype c (strain ATCC 700610 / UA159) OX=210007 GN=gatB PE=3 SV=1	gatB	1	0.00897566	49.16	2	K(1)VFVHLAK	-0.08384	1		0.951		Cytoplasmic	K02434	gatB, PET112; aspartyl-tRNA(Asn)/glutamyl-tRNA(Gln) amidotransferase subunit B [EC:6.3.5.6 6.3.5.7]	map00970 Aminoacyl-tRNA biosynthesis; map01100 Metabolic pathways	GO:0006082 organic acid metabolic process; GO:0006139 nucleobase-containing compound metabolic process; GO:0006399 tRNA metabolic process; GO:0006520 cellular amino acid metabolic process; GO:0006725 cellular aromatic compound metabolic process; GO:0006807 nitrogen compound metabolic process; GO:0008152 metabolic process; GO:0009987 cellular process; GO:0016070 RNA metabolic process; GO:0019752 c…		GO:0003824 catalytic activity; GO:0016874 ligase activity; GO:0016879 ligase activity, forming carbon-nitrogen bonds; GO:0016884 carbon-nitrogen ligase activity, with glutamine as amido-N-donor; GO:0050567 glutaminyl-tRNA synthase (glutamine-hydrolyzing) activity; GO:0140098 catalytic activity, acting on RNA; GO:0140101 catalytic activity, acting on a tRNA;	PF02934; PF02637	GatB/GatE catalytic domain; GatB domain	J	COG0064	Asp-tRNAAsn/Glu-tRNAGln amidotransferase B subunit (PET112 homolog)
Q8DSJ4	66	K	Probable transcriptional regulatory protein SMU_1789c OS=Streptococcus mutans serotype c (strain ATCC 700610 / UA159) OX=210007 GN=SMU_1789c PE=3 SV=1	SMU_1789c	1	0.00857069	58.476	2	HVIDK(1)AIDK	-0.82777	2	0.856	1.196	1.397	Cytoplasmic					GO:0005622 intracellular; GO:0005623 cell; GO:0005737 cytoplasm; GO:0005829 cytosol;				K	COG0217	Uncharacterized conserved protein
Q8DSJ5	9	K	Putative bacterocin transport accessory protein, Bta OS=Streptococcus mutans serotype c (strain ATCC 700610 / UA159) OX=210007 GN=SMU_1788c PE=4 SV=1	SMU_1788c	1	1.39719e-09	58.088	3	SHFTEAIK(1)HFNALTAQEAQEK	1.178	1		0.67		Unknown									CO	COG0526	Thiol-disulfide isomerase and thioredoxins
Q8DSK8	279	K	SMEK domain-containing protein(predicted) OS=Streptococcus mutans serotype c (strain ATCC 700610 / UA159) OX=210007 GN=SMU_1773c PE=4 SV=1	SMU_1773c	1	1.60147e-15	189.47	2	SNVESFECNDK(1)QR	0.45226	1		1.31		Cytoplasmic
Q8DSN0	190	K	Trans-2-decenoyl-[acyl-carrier-protein] isomerase OS=Streptococcus mutans serotype c (strain ATCC 700610 / UA159) OX=210007 GN=fabM PE=3 SV=1	fabM	1	0.000953701	88.24	2	VCEPEK(1)LEK	0.79538	2	0.609	1.367	2.245	Cytoplasmic	K18474	fabM; trans-2-decenoyl-[acyl-carrier protein] isomerase [EC:5.3.3.14]	map00061 Fatty acid biosynthesis	GO:0006082 organic acid metabolic process; GO:0006629 lipid metabolic process; GO:0006631 fatty acid metabolic process; GO:0006633 fatty acid biosynthetic process; GO:0006635 fatty acid beta-oxidation; GO:0006636 unsaturated fatty acid biosynthetic process; GO:0008152 metabolic process; GO:0008610 lipid biosynthetic process; GO:0009056 catabolic process; GO:0009058 biosynthetic process; GO:000906…		GO:0003824 catalytic activity; GO:0004300 enoyl-CoA hydratase activity; GO:0016829 lyase activity; GO:0016835 carbon-oxygen lyase activity; GO:0016836 hydro-lyase activity; GO:0016853 isomerase activity; GO:0016860 intramolecular oxidoreductase activity; GO:0016863 intramolecular oxidoreductase activity, transposing C=C bonds; GO:0034017 trans-2-decenoyl-acyl-carrier-protein isomerase activity;	PF00378	Enoyl-CoA hydratase/isomerase family	I	COG1024	Enoyl-CoA hydratase/carnithine racemase
Q8DSN3	17	K	Acyl carrier protein OS=Streptococcus mutans serotype c (strain ATCC 700610 / UA159) OX=210007 GN=acp PE=3 SV=1	acp	1	1.56871e-17	205.21	2	VQEIIVEELGK(1)DTDEVK	0.059832	1		1.061		Cytoplasmic	K02078	acpP; acyl carrier protein	map00998 Biosynthesis of various secondary metabolites - part 2; map01100 Metabolic pathways; map01130 Biosynthesis of antibiotics	GO:0005975 carbohydrate metabolic process; GO:0006082 organic acid metabolic process; GO:0006629 lipid metabolic process; GO:0006631 fatty acid metabolic process; GO:0006633 fatty acid biosynthetic process; GO:0006643 membrane lipid metabolic process; GO:0006644 phospholipid metabolic process; GO:0006664 glycolipid metabolic process; GO:0006793 phosphorus metabolic process; GO:0006796 phosphate-c…	GO:0005622 intracellular; GO:0005623 cell; GO:0005737 cytoplasm; GO:0005829 cytosol;	GO:0000035 acyl binding; GO:0000036 acyl carrier activity; GO:0005488 binding; GO:0019842 vitamin binding; GO:0031177 phosphopantetheine binding; GO:0033218 amide binding; GO:0036094 small molecule binding; GO:0043167 ion binding; GO:0043168 anion binding; GO:0044620 ACP phosphopantetheine attachment site binding; GO:0048037 cofactor binding; GO:0051192 prosthetic group binding; GO:0072341 modifi…	PF00550	Phosphopantetheine attachment site	IQ	COG0236	Acyl carrier protein
Q8DSN4	307	K	Putative trans-2-enoyl-ACP reductase OS=Streptococcus mutans serotype c (strain ATCC 700610 / UA159) OX=210007 GN=SMU_1742c PE=4 SV=1	SMU_1742c	1	0.0201849	61.577	2	DLYYGAAK(1)VIK	0.18131	1		1.001		Unknown	K02371	fabK; enoyl-[acyl-carrier protein] reductase II [EC:1.3.1.9]	map00061 Fatty acid biosynthesis; map01100 Metabolic pathways; map01212 Fatty acid metabolism				PF03060	Nitronate monooxygenase	S	COG2070	Dioxygenases related to 2-nitropropane dioxygenase
Q8DSN4	198	K	Putative trans-2-enoyl-ACP reductase OS=Streptococcus mutans serotype c (strain ATCC 700610 / UA159) OX=210007 GN=SMU_1742c PE=4 SV=1	SMU_1742c	1	2.41696e-07	126.32	2	FAVAK(1)ESNAHANFK	3.2843	1		1.001		Unknown	K02371	fabK; enoyl-[acyl-carrier protein] reductase II [EC:1.3.1.9]	map00061 Fatty acid biosynthesis; map01100 Metabolic pathways; map01212 Fatty acid metabolism				PF03060	Nitronate monooxygenase	S	COG2070	Dioxygenases related to 2-nitropropane dioxygenase
Q8DSN4	245	K	Putative trans-2-enoyl-ACP reductase OS=Streptococcus mutans serotype c (strain ATCC 700610 / UA159) OX=210007 GN=SMU_1742c PE=4 SV=1	SMU_1742c	1	1.62575e-06	116.36	2	LSSAYATAEK(1)EFLR	-0.40264	1		1.001		Unknown	K02371	fabK; enoyl-[acyl-carrier protein] reductase II [EC:1.3.1.9]	map00061 Fatty acid biosynthesis; map01100 Metabolic pathways; map01212 Fatty acid metabolism				PF03060	Nitronate monooxygenase	S	COG2070	Dioxygenases related to 2-nitropropane dioxygenase
Q8DSN4	235	K	Putative trans-2-enoyl-ACP reductase OS=Streptococcus mutans serotype c (strain ATCC 700610 / UA159) OX=210007 GN=SMU_1742c PE=4 SV=1	SMU_1742c	1	0.00315794	79.235	2	NK(1)LSSAYATAEK	-0.25031	2	0.769	1.231	1.601	Unknown	K02371	fabK; enoyl-[acyl-carrier protein] reductase II [EC:1.3.1.9]	map00061 Fatty acid biosynthesis; map01100 Metabolic pathways; map01212 Fatty acid metabolism				PF03060	Nitronate monooxygenase	S	COG2070	Dioxygenases related to 2-nitropropane dioxygenase
Q8DSN4	101	K	Putative trans-2-enoyl-ACP reductase OS=Streptococcus mutans serotype c (strain ATCC 700610 / UA159) OX=210007 GN=SMU_1742c PE=4 SV=1	SMU_1742c	1	4.27174e-10	154.48	2	VVTTGAGNPGK(1)YIER	-0.51429	2	1.106	0.894	0.808	Unknown	K02371	fabK; enoyl-[acyl-carrier protein] reductase II [EC:1.3.1.9]	map00061 Fatty acid biosynthesis; map01100 Metabolic pathways; map01212 Fatty acid metabolism				PF03060	Nitronate monooxygenase	S	COG2070	Dioxygenases related to 2-nitropropane dioxygenase
Q8DSQ4	59	K	UPF0154 protein SMU_1719c OS=Streptococcus mutans serotype c (strain ATCC 700610 / UA159) OX=210007 GN=SMU_1719c PE=3 SV=1	SMU_1719c	1	0.0187607	57.293	2	PSEAK(1)VQQVVR	-1.322	2	0.965	1.025	1.062	CytoplasmicMembrane	K09976	K09976; uncharacterized protein							S	COG3763	Uncharacterized protein conserved in bacteria
Q8DST7	160	K	ATP-dependent Clp protease proteolytic subunit OS=Streptococcus mutans serotype c (strain ATCC 700610 / UA159) OX=210007 GN=clpP PE=3 SV=1	clpP	1	0.00261068	59.731	2	ILSDNSGK(1)TIK	-0.71954	1		0.891		Cytoplasmic	K01358	clpP, CLPP; ATP-dependent Clp protease, protease subunit [EC:3.4.21.92]	map04112 Cell cycle - Caulobacter	GO:0006355 regulation of transcription, DNA-templated; GO:0006508 proteolysis; GO:0006515 protein quality control for misfolded or incompletely synthesized proteins; GO:0006807 nitrogen compound metabolic process; GO:0008152 metabolic process; GO:0009056 catabolic process; GO:0009057 macromolecule catabolic process; GO:0009889 regulation of biosynthetic process; GO:0009890 negative regulation of …		GO:0003824 catalytic activity; GO:0004176 ATP-dependent peptidase activity; GO:0005488 binding; GO:0005515 protein binding; GO:0008233 peptidase activity; GO:0016462 pyrophosphatase activity; GO:0016787 hydrolase activity; GO:0016817 hydrolase activity, acting on acid anhydrides; GO:0016818 hydrolase activity, acting on acid anhydrides, in phosphorus-containing anhydrides; GO:0016887 ATPase activ…	PF00574	Clp protease	OU	COG0740	Protease subunit of ATP-dependent Clp proteases
Q8DSU0	150	K	Putative ABC transporter, branched chain amino acid-binding protein OS=Streptococcus mutans serotype c (strain ATCC 700610 / UA159) OX=210007 GN=livK PE=3 SV=1	livK	1	0.000456382	90.306	2	GK(1)VQDYIFR	2.7231	1		0.846		Unknown	K01999	livK; branched-chain amino acid transport system substrate-binding protein	map02010 ABC transporters; map02024 Quorum sensing						E	COG0683	ABC-type branched-chain amino acid transport systems, periplasmic component
Q8DSU0	171	K	Putative ABC transporter, branched chain amino acid-binding protein OS=Streptococcus mutans serotype c (strain ATCC 700610 / UA159) OX=210007 GN=livK PE=3 SV=1	livK	1	0.0025311	72.846	2	IIAK(1)YATDNLK	0.073786	1		0.846		Unknown	K01999	livK; branched-chain amino acid transport system substrate-binding protein	map02010 ABC transporters; map02024 Quorum sensing						E	COG0683	ABC-type branched-chain amino acid transport systems, periplasmic component
Q8DSU0	181	K	Putative ABC transporter, branched chain amino acid-binding protein OS=Streptococcus mutans serotype c (strain ATCC 700610 / UA159) OX=210007 GN=livK PE=3 SV=1	livK	1	0.00708437	47.334	2	K(1)VALYYDK	0.53966	1		0.846		Unknown	K01999	livK; branched-chain amino acid transport system substrate-binding protein	map02010 ABC transporters; map02024 Quorum sensing						E	COG0683	ABC-type branched-chain amino acid transport systems, periplasmic component
Q8DSU0	340	K	Putative ABC transporter, branched chain amino acid-binding protein OS=Streptococcus mutans serotype c (strain ATCC 700610 / UA159) OX=210007 GN=livK PE=3 SV=1	livK	1	0.0331861	40.83	2	TSK(1)DIATNLAK	-0.57386	1		0.846		Unknown	K01999	livK; branched-chain amino acid transport system substrate-binding protein	map02010 ABC transporters; map02024 Quorum sensing						E	COG0683	ABC-type branched-chain amino acid transport systems, periplasmic component
Q8DSU0	299	K	Putative ABC transporter, branched chain amino acid-binding protein OS=Streptococcus mutans serotype c (strain ATCC 700610 / UA159) OX=210007 GN=livK PE=3 SV=1	livK	1	0.0208629	48.822	2	VALTNK(1)AEK	0.14747	1		0.846		Unknown	K01999	livK; branched-chain amino acid transport system substrate-binding protein	map02010 ABC transporters; map02024 Quorum sensing						E	COG0683	ABC-type branched-chain amino acid transport systems, periplasmic component
Q8DSV6	127	K	2-oxoglutarate reductase OS=Streptococcus mutans serotype c (strain ATCC 700610 / UA159) OX=210007 GN=serA PE=3 SV=1	serA	1	0.000308541	55.578	2	K(1)QFAGSEIAGK	-2.2653	2	1.05	0.957	0.911	Cytoplasmic	K00058	serA, PHGDH; D-3-phosphoglycerate dehydrogenase / 2-oxoglutarate reductase [EC:1.1.1.95 1.1.1.399]	map00260 Glycine, serine and threonine metabolism; map00270 Cysteine and methionine metabolism; map00680 Methane metabolism; map01100 Metabolic pathways; map01120 Microbial metabolism in diverse environments; map01130 Biosynthesis of antibiotics; map01200 Carbon metabolism; map01230 Biosynthesis of amino acids				PF00389; PF02826	D-isomer specific 2-hydroxyacid dehydrogenase, catalytic domain; D-isomer specific 2-hydroxyacid dehydrogenase, NAD binding domain	EH	COG0111	Phosphoglycerate dehydrogenase and related dehydrogenases
Q8DSW7	45	K	CsbD domain-containing protein OS=Streptococcus mutans serotype c (strain ATCC 700610 / UA159) OX=210007 GN=SMU_1641c PE=3 SV=1	SMU_1641c	0.92861	0.0133412	58.476	2	AK(0.071)DSIK(0.929)DIK	-1.0534	1		1.366		Cytoplasmic							PF05532	CsbD-like	K	COG3237	Uncharacterized protein conserved in bacteria
Q8DSW7	48	K	CsbD domain-containing protein OS=Streptococcus mutans serotype c (strain ATCC 700610 / UA159) OX=210007 GN=SMU_1641c PE=3 SV=1	SMU_1641c	1	0.000464321	84.105	2	DIK(1)DGVEGAAEGIK	1.5223	2	0.454	1.945	4.284	Cytoplasmic							PF05532	CsbD-like	K	COG3237	Uncharacterized protein conserved in bacteria
Q8DSW7	6	K	CsbD domain-containing protein OS=Streptococcus mutans serotype c (strain ATCC 700610 / UA159) OX=210007 GN=SMU_1641c PE=3 SV=1	SMU_1641c	1	6.88338e-06	112.93	2	GLEEK(1)LNQAK	-0.75688	2	0.965	1.06	1.098	Cytoplasmic							PF05532	CsbD-like	K	COG3237	Uncharacterized protein conserved in bacteria
Q8DSW7	11	K	CsbD domain-containing protein OS=Streptococcus mutans serotype c (strain ATCC 700610 / UA159) OX=210007 GN=SMU_1641c PE=3 SV=1	SMU_1641c	1	7.88682e-05	135.63	2	LNQAK(1)GAIK	-0.65911	2	1.021	0.964	0.944	Cytoplasmic							PF05532	CsbD-like	K	COG3237	Uncharacterized protein conserved in bacteria
Q8DSW7	26	K	CsbD domain-containing protein OS=Streptococcus mutans serotype c (strain ATCC 700610 / UA159) OX=210007 GN=SMU_1641c PE=3 SV=1	SMU_1641c	1	9.98124e-06	144.2	2	K(1)VETEGAIEK	-0.9015	2	0.931	1.119	1.202	Cytoplasmic							PF05532	CsbD-like	K	COG3237	Uncharacterized protein conserved in bacteria
Q8DSW7	35	K	CsbD domain-containing protein OS=Streptococcus mutans serotype c (strain ATCC 700610 / UA159) OX=210007 GN=SMU_1641c PE=3 SV=1	SMU_1641c	1	4.39342e-14	155.61	2	VETEGAIEK(1)TVAK	0.87656	4	0.914	1.149	1.257	Cytoplasmic							PF05532	CsbD-like	K	COG3237	Uncharacterized protein conserved in bacteria
Q8DSW7	20	K	CsbD domain-containing protein OS=Streptococcus mutans serotype c (strain ATCC 700610 / UA159) OX=210007 GN=SMU_1641c PE=3 SV=1	SMU_1641c	1	0.0123454	81.163	2	QGAGK(1)LTSDK	-0.091629	2	0.979	1.036	1.058	Cytoplasmic							PF05532	CsbD-like	K	COG3237	Uncharacterized protein conserved in bacteria
Q8DSX5	37	K	5'-methylthioadenosine/S-adenosylhomocysteine nucleosidase OS=Streptococcus mutans serotype c (strain ATCC 700610 / UA159) OX=210007 GN=pfs PE=4 SV=1	pfs	1	0.0143437	57.888	2	PYYSGK(1)LGK	0.1452	1		1.005		CytoplasmicMembrane	K01243	mtnN, mtn, pfs; adenosylhomocysteine nucleosidase [EC:3.2.2.9]	map00270 Cysteine and methionine metabolism; map01100 Metabolic pathways; map01230 Biosynthesis of amino acids				PF01048	Phosphorylase superfamily	E	COG0775	Nucleoside phosphorylase
Q8DSX9	87	K	50S ribosomal protein L11 OS=Streptococcus mutans serotype c (strain ATCC 700610 / UA159) OX=210007 GN=rplK PE=3 SV=1	rplK	1	0.000636783	77.431	2	AAGVDK(1)GSGEPNK	0.19793	1		0.997		Cytoplasmic	K02867	RP-L11, MRPL11, rplK; large subunit ribosomal protein L11	map03010 Ribosome	GO:0000027 ribosomal large subunit assembly; GO:0006412 translation; GO:0006415 translational termination; GO:0006518 peptide metabolic process; GO:0006807 nitrogen compound metabolic process; GO:0006950 response to stress; GO:0006996 organelle organization; GO:0007154 cell communication; GO:0008152 metabolic process; GO:0009058 biosynthetic process; GO:0009059 macromolecule biosynthetic process;…	GO:0005618 cell wall; GO:0005622 intracellular; GO:0005623 cell; GO:0005737 cytoplasm; GO:0005829 cytosol; GO:0005840 ribosome; GO:0015934 large ribosomal subunit; GO:0022625 cytosolic large ribosomal subunit; GO:0022626 cytosolic ribosome; GO:0030312 external encapsulating structure; GO:0032991 protein-containing complex; GO:0043226 organelle; GO:0043228 non-membrane-bounded organelle; GO:004322…	GO:0003676 nucleic acid binding; GO:0003723 RNA binding; GO:0003735 structural constituent of ribosome; GO:0005198 structural molecule activity; GO:0005488 binding; GO:0019843 rRNA binding; GO:0097159 organic cyclic compound binding; GO:1901363 heterocyclic compound binding;	PF03946; PF00298	Ribosomal protein L11, N-terminal domain; Ribosomal protein L11, RNA binding domain	J	COG0080	Ribosomal protein L11
Q8DSX9	96	K	50S ribosomal protein L11 OS=Streptococcus mutans serotype c (strain ATCC 700610 / UA159) OX=210007 GN=rplK PE=3 SV=1	rplK	1	0.0129109	61.577	2	TK(1)VASVTR	-0.12929	1		0.997		Cytoplasmic	K02867	RP-L11, MRPL11, rplK; large subunit ribosomal protein L11	map03010 Ribosome	GO:0000027 ribosomal large subunit assembly; GO:0006412 translation; GO:0006415 translational termination; GO:0006518 peptide metabolic process; GO:0006807 nitrogen compound metabolic process; GO:0006950 response to stress; GO:0006996 organelle organization; GO:0007154 cell communication; GO:0008152 metabolic process; GO:0009058 biosynthetic process; GO:0009059 macromolecule biosynthetic process;…	GO:0005618 cell wall; GO:0005622 intracellular; GO:0005623 cell; GO:0005737 cytoplasm; GO:0005829 cytosol; GO:0005840 ribosome; GO:0015934 large ribosomal subunit; GO:0022625 cytosolic large ribosomal subunit; GO:0022626 cytosolic ribosome; GO:0030312 external encapsulating structure; GO:0032991 protein-containing complex; GO:0043226 organelle; GO:0043228 non-membrane-bounded organelle; GO:004322…	GO:0003676 nucleic acid binding; GO:0003723 RNA binding; GO:0003735 structural constituent of ribosome; GO:0005198 structural molecule activity; GO:0005488 binding; GO:0019843 rRNA binding; GO:0097159 organic cyclic compound binding; GO:1901363 heterocyclic compound binding;	PF03946; PF00298	Ribosomal protein L11, N-terminal domain; Ribosomal protein L11, RNA binding domain	J	COG0080	Ribosomal protein L11
Q8DSY0	14	K	50S ribosomal protein L1 OS=Streptococcus mutans serotype c (strain ATCC 700610 / UA159) OX=210007 GN=rplA PE=3 SV=1	rplA	1	0.0133964	61.042	2	AALEK(1)IDSTK	0.8137	1		1.083		Cytoplasmic	K02863	RP-L1, MRPL1, rplA; large subunit ribosomal protein L1	map03010 Ribosome	GO:0000027 ribosomal large subunit assembly; GO:0000470 maturation of LSU-rRNA; GO:0006139 nucleobase-containing compound metabolic process; GO:0006364 rRNA processing; GO:0006396 RNA processing; GO:0006412 translation; GO:0006417 regulation of translation; GO:0006446 regulation of translational initiation; GO:0006518 peptide metabolic process; GO:0006725 cellular aromatic compound metabolic proc…	GO:0005618 cell wall; GO:0005622 intracellular; GO:0005623 cell; GO:0005737 cytoplasm; GO:0005829 cytosol; GO:0005840 ribosome; GO:0005886 plasma membrane; GO:0015934 large ribosomal subunit; GO:0016020 membrane; GO:0022625 cytosolic large ribosomal subunit; GO:0022626 cytosolic ribosome; GO:0030312 external encapsulating structure; GO:0032991 protein-containing complex; GO:0043226 organelle; GO:…	GO:0003676 nucleic acid binding; GO:0003723 RNA binding; GO:0003735 structural constituent of ribosome; GO:0005198 structural molecule activity; GO:0005488 binding; GO:0097159 organic cyclic compound binding; GO:1901363 heterocyclic compound binding;	PF00687	Ribosomal protein L1p/L10e family	J	COG0081	Ribosomal protein L1
Q8DSY2	162	K	Ribosome-recycling factor OS=Streptococcus mutans serotype c (strain ATCC 700610 / UA159) OX=210007 GN=frr PE=3 SV=1	frr	1	7.58358e-05	87.727	2	DIQK(1)VTDEAVK	-0.26923	2	0.715	1.291	1.806	Cytoplasmic	K02838	frr, MRRF, RRF; ribosome recycling factor		GO:0002181 cytoplasmic translation; GO:0002184 cytoplasmic translational termination; GO:0006412 translation; GO:0006415 translational termination; GO:0006518 peptide metabolic process; GO:0006807 nitrogen compound metabolic process; GO:0008152 metabolic process; GO:0009058 biosynthetic process; GO:0009059 macromolecule biosynthetic process; GO:0009987 cellular process; GO:0010467 gene expression…	GO:0005618 cell wall; GO:0005622 intracellular; GO:0005623 cell; GO:0005737 cytoplasm; GO:0005829 cytosol; GO:0005886 plasma membrane; GO:0016020 membrane; GO:0030312 external encapsulating structure; GO:0071944 cell periphery;	GO:0003676 nucleic acid binding; GO:0003723 RNA binding; GO:0005488 binding; GO:0008079 translation termination factor activity; GO:0008135 translation factor activity, RNA binding; GO:0043021 ribonucleoprotein complex binding; GO:0043023 ribosomal large subunit binding; GO:0044877 protein-containing complex binding; GO:0097159 organic cyclic compound binding; GO:1901363 heterocyclic compound bin…	PF01765	Ribosome recycling factor	J	COG0233	Ribosome recycling factor
Q8DSY2	72	K	Ribosome-recycling factor OS=Streptococcus mutans serotype c (strain ATCC 700610 / UA159) OX=210007 GN=frr PE=3 SV=1	frr	1	0.000238379	61.23	2	VLLVSPFDK(1)SSLK	-0.037193	1		1.011		Cytoplasmic	K02838	frr, MRRF, RRF; ribosome recycling factor		GO:0002181 cytoplasmic translation; GO:0002184 cytoplasmic translational termination; GO:0006412 translation; GO:0006415 translational termination; GO:0006518 peptide metabolic process; GO:0006807 nitrogen compound metabolic process; GO:0008152 metabolic process; GO:0009058 biosynthetic process; GO:0009059 macromolecule biosynthetic process; GO:0009987 cellular process; GO:0010467 gene expression…	GO:0005618 cell wall; GO:0005622 intracellular; GO:0005623 cell; GO:0005737 cytoplasm; GO:0005829 cytosol; GO:0005886 plasma membrane; GO:0016020 membrane; GO:0030312 external encapsulating structure; GO:0071944 cell periphery;	GO:0003676 nucleic acid binding; GO:0003723 RNA binding; GO:0005488 binding; GO:0008079 translation termination factor activity; GO:0008135 translation factor activity, RNA binding; GO:0043021 ribonucleoprotein complex binding; GO:0043023 ribosomal large subunit binding; GO:0044877 protein-containing complex binding; GO:0097159 organic cyclic compound binding; GO:1901363 heterocyclic compound bin…	PF01765	Ribosome recycling factor	J	COG0233	Ribosome recycling factor
Q8DSZ8	11	K	Aldoketomutase OS=Streptococcus mutans serotype c (strain ATCC 700610 / UA159) OX=210007 GN=lguL PE=3 SV=1	lguL	1	0.0033406	71.219	2	VK(1)DLDASLK	-0.19813	1		0.677		Cytoplasmic	K01759	GLO1, gloA; lactoylglutathione lyase [EC:4.4.1.5]	map00620 Pyruvate metabolism; map01100 Metabolic pathways				PF00903	Glyoxalase/Bleomycin resistance protein/Dioxygenase superfamily	E	COG0346	Lactoylglutathione lyase and related lyases
Q8DSZ9	109	K	Putative NAD(P)H-flavin oxidoreductase OS=Streptococcus mutans serotype c (strain ATCC 700610 / UA159) OX=210007 GN=SMU_1602 PE=3 SV=1	SMU_1602	0.998632	0.00290491	91.032	2	GLK(0.999)DK(0.001)ETLEAR	0.55247	1		0.711		CytoplasmicMembrane							PF00881	Nitroreductase family	C	COG0778	Nitroreductase
Q8DT66	69	K	Ribonuclease 3 OS=Streptococcus mutans serotype c (strain ATCC 700610 / UA159) OX=210007 GN=rnc PE=3 SV=1	rnc	1	0.0311214	55.782	2	YPQK(1)AEGDLSK	0.77758	1		0.787		Cytoplasmic	K03685	rnc, DROSHA, RNT1; ribonuclease III [EC:3.1.26.3]		GO:0006139 nucleobase-containing compound metabolic process; GO:0006396 RNA processing; GO:0006725 cellular aromatic compound metabolic process; GO:0006807 nitrogen compound metabolic process; GO:0008152 metabolic process; GO:0009987 cellular process; GO:0010467 gene expression; GO:0016070 RNA metabolic process; GO:0034641 cellular nitrogen compound metabolic process; GO:0043170 macromolecule met…		GO:0003676 nucleic acid binding; GO:0003723 RNA binding; GO:0003725 double-stranded RNA binding; GO:0003824 catalytic activity; GO:0004518 nuclease activity; GO:0004519 endonuclease activity; GO:0004521 endoribonuclease activity; GO:0004525 ribonuclease III activity; GO:0004540 ribonuclease activity; GO:0005488 binding; GO:0016787 hydrolase activity; GO:0016788 hydrolase activity, acting on ester…	PF00035	Double-stranded RNA binding motif	J	COG0571	dsRNA-specific ribonuclease
Q8DT86	40	K	DUF3042 family protein(predicted) OS=Streptococcus mutans serotype c (strain ATCC 700610 / UA159) OX=210007 GN=SMU_1479 PE=4 SV=1	SMU_1479	1	0.0176603	57.293	2	K(1)AAFIEENR	-2.6894	1		1.005		CytoplasmicMembrane
Q8DT86	31	K	DUF3042 family protein(predicted) OS=Streptococcus mutans serotype c (strain ATCC 700610 / UA159) OX=210007 GN=SMU_1479 PE=4 SV=1	SMU_1479	1	0.00103744	89.382	2	K(1)TIIDPEEK	-0.95572	2	0.363	1.643	4.526	CytoplasmicMembrane
Q8DTG7	165	K	YrdC-like domain-containing protein OS=Streptococcus mutans serotype c (strain ATCC 700610 / UA159) OX=210007 GN=SMU_1377c PE=1 SV=1	SMU_1377c	1	0.0203492	51.531	2	GK(1)VEGIGER	1.5218	1		0.895		Cytoplasmic									J	COG0009	Putative translation factor (SUA5)
Q8DTJ2	123	K	Putative peptide synthetase OS=Streptococcus mutans serotype c (strain ATCC 700610 / UA159) OX=210007 GN=SMU_1345c PE=4 SV=1	SMU_1345c	1	0.000222126	85.813	2	DK(1)FSLSSLDTK	0.10228	1		0.965		CytoplasmicMembrane	K15661	ituA, mycA, bmyA; iturin family lipopeptide synthetase A	map01054 Nonribosomal peptide structures				PF00550	Phosphopantetheine attachment site	IQ	COG0318	Acyl-CoA synthetases (AMP-forming)/AMP-acid ligases II
Q8DTJ2	121	K	Putative peptide synthetase OS=Streptococcus mutans serotype c (strain ATCC 700610 / UA159) OX=210007 GN=SMU_1345c PE=4 SV=1	SMU_1345c	1	0.000389992	108.24	2	QCENIVLK(1)DK	-0.54705	1		0.965		CytoplasmicMembrane	K15661	ituA, mycA, bmyA; iturin family lipopeptide synthetase A	map01054 Nonribosomal peptide structures				PF00550	Phosphopantetheine attachment site	IQ	COG0318	Acyl-CoA synthetases (AMP-forming)/AMP-acid ligases II
Q8DTJ2	355	K	Putative peptide synthetase OS=Streptococcus mutans serotype c (strain ATCC 700610 / UA159) OX=210007 GN=SMU_1345c PE=4 SV=1	SMU_1345c	1	0.000543005	75.969	2	VVSVGK(1)AISETDIR	-0.65966	1		0.965		CytoplasmicMembrane	K15661	ituA, mycA, bmyA; iturin family lipopeptide synthetase A	map01054 Nonribosomal peptide structures				PF00550	Phosphopantetheine attachment site	IQ	COG0318	Acyl-CoA synthetases (AMP-forming)/AMP-acid ligases II
Q8DTJ2	28	K	Putative peptide synthetase OS=Streptococcus mutans serotype c (strain ATCC 700610 / UA159) OX=210007 GN=SMU_1345c PE=4 SV=1	SMU_1345c	1	1.49984e-05	80.623	2	YK(1)FETYEHLR	0.027299	1		0.965		CytoplasmicMembrane	K15661	ituA, mycA, bmyA; iturin family lipopeptide synthetase A	map01054 Nonribosomal peptide structures				PF00550	Phosphopantetheine attachment site	IQ	COG0318	Acyl-CoA synthetases (AMP-forming)/AMP-acid ligases II
Q8DTJ4	321	K	Putative polyketide synthase OS=Streptococcus mutans serotype c (strain ATCC 700610 / UA159) OX=210007 GN=SMU_1343c PE=3 SV=1	SMU_1343c	1	0.018447	60	2	K(1)QFCGIGSVK	2.0649	1		2.499		CytoplasmicMembrane	K13614	pksN; polyketide synthase PksN					PF00109; PF02801; PF00550	Beta-ketoacyl synthase, N-terminal domain; Beta-ketoacyl synthase, C-terminal domain; Phosphopantetheine attachment site	Q	COG3321	Polyketide synthase modules and related proteins
Q8DTJ5	1777	K	Putative bacitracin synthetase 1 BacA OS=Streptococcus mutans serotype c (strain ATCC 700610 / UA159) OX=210007 GN=bacA1 PE=3 SV=1	bacA1	1	0.000270704	92.747	2	AISMASK(1)LISK	-0.32687	1		1.168		Cytoplasmic	K16093	bacA; bacitracin synthase 1	map01054 Nonribosomal peptide structures				PF00550	Phosphopantetheine attachment site	Q	COG1020	Non-ribosomal peptide synthetase modules and related proteins
Q8DTJ5	1781	K	Putative bacitracin synthetase 1 BacA OS=Streptococcus mutans serotype c (strain ATCC 700610 / UA159) OX=210007 GN=bacA1 PE=3 SV=1	bacA1	1	0.00508587	58.426	2	LISK(1)GYK	0.50335	1		1.168		Cytoplasmic	K16093	bacA; bacitracin synthase 1	map01054 Nonribosomal peptide structures				PF00550	Phosphopantetheine attachment site	Q	COG1020	Non-ribosomal peptide synthetase modules and related proteins
Q8DTJ5	1906	K	Putative bacitracin synthetase 1 BacA OS=Streptococcus mutans serotype c (strain ATCC 700610 / UA159) OX=210007 GN=bacA1 PE=3 SV=1	bacA1	1	0.000491511	49.967	2	AK(1)IINSYVYNILSK	2.353	1		1.168		Cytoplasmic	K16093	bacA; bacitracin synthase 1	map01054 Nonribosomal peptide structures				PF00550	Phosphopantetheine attachment site	Q	COG1020	Non-ribosomal peptide synthetase modules and related proteins
Q8DTJ5	1850	K	Putative bacitracin synthetase 1 BacA OS=Streptococcus mutans serotype c (strain ATCC 700610 / UA159) OX=210007 GN=bacA1 PE=3 SV=1	bacA1	1	0.00681067	52.837	2	DK(1)INDEFLR	4.8692	1		1.168		Cytoplasmic	K16093	bacA; bacitracin synthase 1	map01054 Nonribosomal peptide structures				PF00550	Phosphopantetheine attachment site	Q	COG1020	Non-ribosomal peptide synthetase modules and related proteins
Q8DTJ5	1792	K	Putative bacitracin synthetase 1 BacA OS=Streptococcus mutans serotype c (strain ATCC 700610 / UA159) OX=210007 GN=bacA1 PE=3 SV=1	bacA1	1	2.95805e-06	146.34	2	EILK(1)NPTIAQLTK	-1.0169	1		1.168		Cytoplasmic	K16093	bacA; bacitracin synthase 1	map01054 Nonribosomal peptide structures				PF00550	Phosphopantetheine attachment site	Q	COG1020	Non-ribosomal peptide synthetase modules and related proteins
Q8DTJ5	711	K	Putative bacitracin synthetase 1 BacA OS=Streptococcus mutans serotype c (strain ATCC 700610 / UA159) OX=210007 GN=bacA1 PE=3 SV=1	bacA1	1	3.02907e-05	138.23	2	IITEILK(1)GR	-0.16568	1		1.168		Cytoplasmic	K16093	bacA; bacitracin synthase 1	map01054 Nonribosomal peptide structures				PF00550	Phosphopantetheine attachment site	Q	COG1020	Non-ribosomal peptide synthetase modules and related proteins
Q8DTJ5	2419	K	Putative bacitracin synthetase 1 BacA OS=Streptococcus mutans serotype c (strain ATCC 700610 / UA159) OX=210007 GN=bacA1 PE=3 SV=1	bacA1	1	0.0212615	49.16	2	K(1)IFTCYTK	1.7637	1		1.168		Cytoplasmic	K16093	bacA; bacitracin synthase 1	map01054 Nonribosomal peptide structures				PF00550	Phosphopantetheine attachment site	Q	COG1020	Non-ribosomal peptide synthetase modules and related proteins
Q8DTJ5	745	K	Putative bacitracin synthetase 1 BacA OS=Streptococcus mutans serotype c (strain ATCC 700610 / UA159) OX=210007 GN=bacA1 PE=3 SV=1	bacA1	1	0.0164978	54.27	2	K(1)VTIDDIFK	-0.4878	1		1.168		Cytoplasmic	K16093	bacA; bacitracin synthase 1	map01054 Nonribosomal peptide structures				PF00550	Phosphopantetheine attachment site	Q	COG1020	Non-ribosomal peptide synthetase modules and related proteins
Q8DTJ5	205	K	Putative bacitracin synthetase 1 BacA OS=Streptococcus mutans serotype c (strain ATCC 700610 / UA159) OX=210007 GN=bacA1 PE=3 SV=1	bacA1	1	0.0133209	50.297	2	LFQK(1)VTDR	-0.04007	1		1.168		Cytoplasmic	K16093	bacA; bacitracin synthase 1	map01054 Nonribosomal peptide structures				PF00550	Phosphopantetheine attachment site	Q	COG1020	Non-ribosomal peptide synthetase modules and related proteins
Q8DTJ5	1722	K	Putative bacitracin synthetase 1 BacA OS=Streptococcus mutans serotype c (strain ATCC 700610 / UA159) OX=210007 GN=bacA1 PE=3 SV=1	bacA1	1	0.000563035	73.305	2	LLDSMYSSK(1)HIAPK	-0.10763	1		1.168		Cytoplasmic	K16093	bacA; bacitracin synthase 1	map01054 Nonribosomal peptide structures				PF00550	Phosphopantetheine attachment site	Q	COG1020	Non-ribosomal peptide synthetase modules and related proteins
Q8DTJ5	744	K	Putative bacitracin synthetase 1 BacA OS=Streptococcus mutans serotype c (strain ATCC 700610 / UA159) OX=210007 GN=bacA1 PE=3 SV=1	bacA1	1	0.00060642	90.142	2	LQEELNK(1)K	-0.014275	1		1.168		Cytoplasmic	K16093	bacA; bacitracin synthase 1	map01054 Nonribosomal peptide structures				PF00550	Phosphopantetheine attachment site	Q	COG1020	Non-ribosomal peptide synthetase modules and related proteins
Q8DTJ5	1656	K	Putative bacitracin synthetase 1 BacA OS=Streptococcus mutans serotype c (strain ATCC 700610 / UA159) OX=210007 GN=bacA1 PE=3 SV=1	bacA1	1	0.000660709	52.201	2	NCLVSLQNK(1)LSK	-0.44425	1		1.168		Cytoplasmic	K16093	bacA; bacitracin synthase 1	map01054 Nonribosomal peptide structures				PF00550	Phosphopantetheine attachment site	Q	COG1020	Non-ribosomal peptide synthetase modules and related proteins
Q8DTJ5	1647	K	Putative bacitracin synthetase 1 BacA OS=Streptococcus mutans serotype c (strain ATCC 700610 / UA159) OX=210007 GN=bacA1 PE=3 SV=1	bacA1	1	5.42567e-06	119.58	2	VSQK(1)NCLVSLQNK	0.54975	1		1.168		Cytoplasmic	K16093	bacA; bacitracin synthase 1	map01054 Nonribosomal peptide structures				PF00550	Phosphopantetheine attachment site	Q	COG1020	Non-ribosomal peptide synthetase modules and related proteins
Q8DTJ5	1788	K	Putative bacitracin synthetase 1 BacA OS=Streptococcus mutans serotype c (strain ATCC 700610 / UA159) OX=210007 GN=bacA1 PE=3 SV=1	bacA1	1	0.0219208	57.293	2	VSVK(1)EILK	0.2459	1		1.168		Cytoplasmic	K16093	bacA; bacitracin synthase 1	map01054 Nonribosomal peptide structures				PF00550	Phosphopantetheine attachment site	Q	COG1020	Non-ribosomal peptide synthetase modules and related proteins
Q8DTL0	130	K	Cell division ATP-binding protein FtsE OS=Streptococcus mutans serotype c (strain ATCC 700610 / UA159) OX=210007 GN=ftsE PE=3 SV=1	ftsE	1	6.63241e-07	108.91	2	VTEVLDLVGLK(1)HK	0.31098	1		0.872		CytoplasmicMembrane	K09812	ftsE; cell division transport system ATP-binding protein	map02010 ABC transporters	GO:0009987 cellular process; GO:0042221 response to chemical; GO:0046677 response to antibiotic; GO:0050896 response to stimulus; GO:0051301 cell division;	GO:0005622 intracellular; GO:0005623 cell; GO:0005737 cytoplasm; GO:0005886 plasma membrane; GO:0009898 cytoplasmic side of plasma membrane; GO:0016020 membrane; GO:0019897 extrinsic component of plasma membrane; GO:0019898 extrinsic component of membrane; GO:0031234 extrinsic component of cytoplasmic side of plasma membrane; GO:0032153 cell division site; GO:0071944 cell periphery; GO:0098552 si…	GO:0000166 nucleotide binding; GO:0005488 binding; GO:0005524 ATP binding; GO:0008144 drug binding; GO:0017076 purine nucleotide binding; GO:0030554 adenyl nucleotide binding; GO:0032553 ribonucleotide binding; GO:0032555 purine ribonucleotide binding; GO:0032559 adenyl ribonucleotide binding; GO:0035639 purine ribonucleoside triphosphate binding; GO:0036094 small molecule binding; GO:0043167 ion…	PF00005	ABC transporter	D	COG2884	Predicted ATPase involved in cell division
Q8DTL4	391	K	ATP-grasp domain-containing protein OS=Streptococcus mutans serotype c (strain ATCC 700610 / UA159) OX=210007 GN=SMU_1321c PE=4 SV=1	SMU_1321c	1	0.0283655	53.028	2	DIICFAHAK(1)I	0.73438	1		0.797		Cytoplasmic							PF13535	ATP-grasp domain	F	COG0151	Phosphoribosylamine-glycine ligase
Q8DTM2	33	K	Asparagine--tRNA ligase OS=Streptococcus mutans serotype c (strain ATCC 700610 / UA159) OX=210007 GN=asnS PE=3 SV=1	asnS	1	0.00995029	75.243	2	GK(1)IAFLQLR	0.69061	2	0.502	1.526	3.04	Cytoplasmic	K01893	NARS, asnS; asparaginyl-tRNA synthetase [EC:6.1.1.22]	map00970 Aminoacyl-tRNA biosynthesis	GO:0006082 organic acid metabolic process; GO:0006139 nucleobase-containing compound metabolic process; GO:0006399 tRNA metabolic process; GO:0006412 translation; GO:0006418 tRNA aminoacylation for protein translation; GO:0006421 asparaginyl-tRNA aminoacylation; GO:0006518 peptide metabolic process; GO:0006520 cellular amino acid metabolic process; GO:0006725 cellular aromatic compound metabolic …	GO:0005622 intracellular; GO:0005623 cell; GO:0005737 cytoplasm;	GO:0003824 catalytic activity; GO:0004812 aminoacyl-tRNA ligase activity; GO:0004816 asparagine-tRNA ligase activity; GO:0016874 ligase activity; GO:0016875 ligase activity, forming carbon-oxygen bonds; GO:0140098 catalytic activity, acting on RNA; GO:0140101 catalytic activity, acting on a tRNA;	PF01336; PF00152	OB-fold nucleic acid binding domain; tRNA synthetases class II (D, K and N)	J	COG0017	Aspartyl/asparaginyl-tRNA synthetases
Q8DTN5	62	K	50S ribosomal protein L31 type B OS=Streptococcus mutans serotype c (strain ATCC 700610 / UA159) OX=210007 GN=rpmE2 PE=2 SV=1	rpmE2	1	6.72736e-05	120.65	2	QK(1)FTQADGR	1.1248	2	0.862	1.152	1.336	Cytoplasmic	K02909	RP-L31, rpmE; large subunit ribosomal protein L31	map03010 Ribosome	GO:0006412 translation; GO:0006518 peptide metabolic process; GO:0006807 nitrogen compound metabolic process; GO:0006950 response to stress; GO:0007154 cell communication; GO:0008152 metabolic process; GO:0009058 biosynthetic process; GO:0009059 macromolecule biosynthetic process; GO:0009267 cellular response to starvation; GO:0009605 response to external stimulus; GO:0009987 cellular process; GO…	GO:0005622 intracellular; GO:0005623 cell; GO:0005737 cytoplasm; GO:0005829 cytosol; GO:0005840 ribosome; GO:0015934 large ribosomal subunit; GO:0022625 cytosolic large ribosomal subunit; GO:0022626 cytosolic ribosome; GO:0032991 protein-containing complex; GO:0043226 organelle; GO:0043228 non-membrane-bounded organelle; GO:0043229 intracellular organelle; GO:0043232 intracellular non-membrane-bo…	GO:0003735 structural constituent of ribosome; GO:0005198 structural molecule activity;			J	COG0254	Ribosomal protein L31
Q8DTN5	32	K	50S ribosomal protein L31 type B OS=Streptococcus mutans serotype c (strain ATCC 700610 / UA159) OX=210007 GN=rpmE2 PE=2 SV=1	rpmE2	1	9.67116e-12	155.08	2	TSK(1)ETVEFEGETYPLIR	0.26319	1		1.052		Cytoplasmic	K02909	RP-L31, rpmE; large subunit ribosomal protein L31	map03010 Ribosome	GO:0006412 translation; GO:0006518 peptide metabolic process; GO:0006807 nitrogen compound metabolic process; GO:0006950 response to stress; GO:0007154 cell communication; GO:0008152 metabolic process; GO:0009058 biosynthetic process; GO:0009059 macromolecule biosynthetic process; GO:0009267 cellular response to starvation; GO:0009605 response to external stimulus; GO:0009987 cellular process; GO…	GO:0005622 intracellular; GO:0005623 cell; GO:0005737 cytoplasm; GO:0005829 cytosol; GO:0005840 ribosome; GO:0015934 large ribosomal subunit; GO:0022625 cytosolic large ribosomal subunit; GO:0022626 cytosolic ribosome; GO:0032991 protein-containing complex; GO:0043226 organelle; GO:0043228 non-membrane-bounded organelle; GO:0043229 intracellular organelle; GO:0043232 intracellular non-membrane-bo…	GO:0003735 structural constituent of ribosome; GO:0005198 structural molecule activity;			J	COG0254	Ribosomal protein L31
Q8DTP5	96	K	50S ribosomal protein L19 OS=Streptococcus mutans serotype c (strain ATCC 700610 / UA159) OX=210007 GN=rplS PE=3 SV=1	rplS	1	0.00805589	62.88	2	AK(1)LYYLR	-0.36928	1		1.078		Cytoplasmic	K02884	RP-L19, MRPL19, rplS; large subunit ribosomal protein L19	map03010 Ribosome	GO:0000027 ribosomal large subunit assembly; GO:0006412 translation; GO:0006518 peptide metabolic process; GO:0006807 nitrogen compound metabolic process; GO:0006996 organelle organization; GO:0008152 metabolic process; GO:0009058 biosynthetic process; GO:0009059 macromolecule biosynthetic process; GO:0009987 cellular process; GO:0010467 gene expression; GO:0016043 cellular component organization…	GO:0005622 intracellular; GO:0005623 cell; GO:0005737 cytoplasm; GO:0005829 cytosol; GO:0005840 ribosome; GO:0005886 plasma membrane; GO:0015934 large ribosomal subunit; GO:0016020 membrane; GO:0022625 cytosolic large ribosomal subunit; GO:0022626 cytosolic ribosome; GO:0032991 protein-containing complex; GO:0043226 organelle; GO:0043228 non-membrane-bounded organelle; GO:0043229 intracellular or…	GO:0003676 nucleic acid binding; GO:0003723 RNA binding; GO:0003735 structural constituent of ribosome; GO:0005198 structural molecule activity; GO:0005488 binding; GO:0019843 rRNA binding; GO:0070180 large ribosomal subunit rRNA binding; GO:0097159 organic cyclic compound binding; GO:1901363 heterocyclic compound binding;			J	COG0335	Ribosomal protein L19
Q8DTP5	83	K	50S ribosomal protein L19 OS=Streptococcus mutans serotype c (strain ATCC 700610 / UA159) OX=210007 GN=rplS PE=3 SV=1	rplS	1	0.00159082	79.311	2	VEK(1)IEVTR	0.42019	2	0.727	1.315	1.809	Cytoplasmic	K02884	RP-L19, MRPL19, rplS; large subunit ribosomal protein L19	map03010 Ribosome	GO:0000027 ribosomal large subunit assembly; GO:0006412 translation; GO:0006518 peptide metabolic process; GO:0006807 nitrogen compound metabolic process; GO:0006996 organelle organization; GO:0008152 metabolic process; GO:0009058 biosynthetic process; GO:0009059 macromolecule biosynthetic process; GO:0009987 cellular process; GO:0010467 gene expression; GO:0016043 cellular component organization…	GO:0005622 intracellular; GO:0005623 cell; GO:0005737 cytoplasm; GO:0005829 cytosol; GO:0005840 ribosome; GO:0005886 plasma membrane; GO:0015934 large ribosomal subunit; GO:0016020 membrane; GO:0022625 cytosolic large ribosomal subunit; GO:0022626 cytosolic ribosome; GO:0032991 protein-containing complex; GO:0043226 organelle; GO:0043228 non-membrane-bounded organelle; GO:0043229 intracellular or…	GO:0003676 nucleic acid binding; GO:0003723 RNA binding; GO:0003735 structural constituent of ribosome; GO:0005198 structural molecule activity; GO:0005488 binding; GO:0019843 rRNA binding; GO:0070180 large ribosomal subunit rRNA binding; GO:0097159 organic cyclic compound binding; GO:1901363 heterocyclic compound binding;			J	COG0335	Ribosomal protein L19
Q8DTS9	263	K	Enolase OS=Streptococcus mutans serotype c (strain ATCC 700610 / UA159) OX=210007 GN=eno PE=1 SV=1	eno	1	0.0159945	49.16	2	FEGEK(1)GAK	0.018746	1		0.929		Cytoplasmic	K01689	ENO, eno; enolase [EC:4.2.1.11]	map00010 Glycolysis / Gluconeogenesis; map00680 Methane metabolism; map01100 Metabolic pathways; map01110 Biosynthesis of secondary metabolites; map01120 Microbial metabolism in diverse environments; map01130 Biosynthesis of antibiotics; map01200 Carbon metabolism; map01230 Biosynthesis of amino acids; map03018 RNA degradation		GO:0005576 extracellular region; GO:0005618 cell wall; GO:0005622 intracellular; GO:0005623 cell; GO:0005737 cytoplasm; GO:0009986 cell surface; GO:0030312 external encapsulating structure; GO:0071944 cell periphery;	GO:0003824 catalytic activity; GO:0004634 phosphopyruvate hydratase activity; GO:0005488 binding; GO:0005515 protein binding; GO:0005518 collagen binding; GO:0016829 lyase activity; GO:0016835 carbon-oxygen lyase activity; GO:0016836 hydro-lyase activity; GO:0019899 enzyme binding; GO:0035375 zymogen binding; GO:0043236 laminin binding; GO:0044877 protein-containing complex binding; GO:0050840 ex…	PF03952; PF00113	Enolase, N-terminal domain; Enolase, C-terminal TIM barrel domain	G	COG0148	Enolase
Q8DTS9	331	K	Enolase OS=Streptococcus mutans serotype c (strain ATCC 700610 / UA159) OX=210007 GN=eno PE=1 SV=1	eno	1	0.000741883	75.969	2	GIK(1)EGAANSILIK	-0.061492	2	0.775	1.192	1.538	Cytoplasmic	K01689	ENO, eno; enolase [EC:4.2.1.11]	map00010 Glycolysis / Gluconeogenesis; map00680 Methane metabolism; map01100 Metabolic pathways; map01110 Biosynthesis of secondary metabolites; map01120 Microbial metabolism in diverse environments; map01130 Biosynthesis of antibiotics; map01200 Carbon metabolism; map01230 Biosynthesis of amino acids; map03018 RNA degradation		GO:0005576 extracellular region; GO:0005618 cell wall; GO:0005622 intracellular; GO:0005623 cell; GO:0005737 cytoplasm; GO:0009986 cell surface; GO:0030312 external encapsulating structure; GO:0071944 cell periphery;	GO:0003824 catalytic activity; GO:0004634 phosphopyruvate hydratase activity; GO:0005488 binding; GO:0005515 protein binding; GO:0005518 collagen binding; GO:0016829 lyase activity; GO:0016835 carbon-oxygen lyase activity; GO:0016836 hydro-lyase activity; GO:0019899 enzyme binding; GO:0035375 zymogen binding; GO:0043236 laminin binding; GO:0044877 protein-containing complex binding; GO:0050840 ex…	PF03952; PF00113	Enolase, N-terminal domain; Enolase, C-terminal TIM barrel domain	G	COG0148	Enolase
Q8DTS9	425	K	Enolase OS=Streptococcus mutans serotype c (strain ATCC 700610 / UA159) OX=210007 GN=eno PE=1 SV=1	eno	1	0.0938752	47.334	2	GLK(1)SFYNLK	-0.46634	1		0.929		Cytoplasmic	K01689	ENO, eno; enolase [EC:4.2.1.11]	map00010 Glycolysis / Gluconeogenesis; map00680 Methane metabolism; map01100 Metabolic pathways; map01110 Biosynthesis of secondary metabolites; map01120 Microbial metabolism in diverse environments; map01130 Biosynthesis of antibiotics; map01200 Carbon metabolism; map01230 Biosynthesis of amino acids; map03018 RNA degradation		GO:0005576 extracellular region; GO:0005618 cell wall; GO:0005622 intracellular; GO:0005623 cell; GO:0005737 cytoplasm; GO:0009986 cell surface; GO:0030312 external encapsulating structure; GO:0071944 cell periphery;	GO:0003824 catalytic activity; GO:0004634 phosphopyruvate hydratase activity; GO:0005488 binding; GO:0005515 protein binding; GO:0005518 collagen binding; GO:0016829 lyase activity; GO:0016835 carbon-oxygen lyase activity; GO:0016836 hydro-lyase activity; GO:0019899 enzyme binding; GO:0035375 zymogen binding; GO:0043236 laminin binding; GO:0044877 protein-containing complex binding; GO:0050840 ex…	PF03952; PF00113	Enolase, N-terminal domain; Enolase, C-terminal TIM barrel domain	G	COG0148	Enolase
Q8DTS9	431	K	Enolase OS=Streptococcus mutans serotype c (strain ATCC 700610 / UA159) OX=210007 GN=eno PE=1 SV=1	eno	1	0.0190432	51.864	2	SFYNLK(1)K	0.28231	1		0.929		Cytoplasmic	K01689	ENO, eno; enolase [EC:4.2.1.11]	map00010 Glycolysis / Gluconeogenesis; map00680 Methane metabolism; map01100 Metabolic pathways; map01110 Biosynthesis of secondary metabolites; map01120 Microbial metabolism in diverse environments; map01130 Biosynthesis of antibiotics; map01200 Carbon metabolism; map01230 Biosynthesis of amino acids; map03018 RNA degradation		GO:0005576 extracellular region; GO:0005618 cell wall; GO:0005622 intracellular; GO:0005623 cell; GO:0005737 cytoplasm; GO:0009986 cell surface; GO:0030312 external encapsulating structure; GO:0071944 cell periphery;	GO:0003824 catalytic activity; GO:0004634 phosphopyruvate hydratase activity; GO:0005488 binding; GO:0005515 protein binding; GO:0005518 collagen binding; GO:0016829 lyase activity; GO:0016835 carbon-oxygen lyase activity; GO:0016836 hydro-lyase activity; GO:0019899 enzyme binding; GO:0035375 zymogen binding; GO:0043236 laminin binding; GO:0044877 protein-containing complex binding; GO:0050840 ex…	PF03952; PF00113	Enolase, N-terminal domain; Enolase, C-terminal TIM barrel domain	G	COG0148	Enolase
Q8DTS9	404	K	Enolase OS=Streptococcus mutans serotype c (strain ATCC 700610 / UA159) OX=210007 GN=eno PE=1 SV=1	eno	1	0.00035946	99.855	2	IAK(1)YNQLLR	-0.44319	2	0.476	1.45	3.046	Cytoplasmic	K01689	ENO, eno; enolase [EC:4.2.1.11]	map00010 Glycolysis / Gluconeogenesis; map00680 Methane metabolism; map01100 Metabolic pathways; map01110 Biosynthesis of secondary metabolites; map01120 Microbial metabolism in diverse environments; map01130 Biosynthesis of antibiotics; map01200 Carbon metabolism; map01230 Biosynthesis of amino acids; map03018 RNA degradation		GO:0005576 extracellular region; GO:0005618 cell wall; GO:0005622 intracellular; GO:0005623 cell; GO:0005737 cytoplasm; GO:0009986 cell surface; GO:0030312 external encapsulating structure; GO:0071944 cell periphery;	GO:0003824 catalytic activity; GO:0004634 phosphopyruvate hydratase activity; GO:0005488 binding; GO:0005515 protein binding; GO:0005518 collagen binding; GO:0016829 lyase activity; GO:0016835 carbon-oxygen lyase activity; GO:0016836 hydro-lyase activity; GO:0019899 enzyme binding; GO:0035375 zymogen binding; GO:0043236 laminin binding; GO:0044877 protein-containing complex binding; GO:0050840 ex…	PF03952; PF00113	Enolase, N-terminal domain; Enolase, C-terminal TIM barrel domain	G	COG0148	Enolase
Q8DTT6	29	K	SnoaL-like domain-containing protein OS=Streptococcus mutans serotype c (strain ATCC 700610 / UA159) OX=210007 GN=SMU_1237c PE=4 SV=1	SMU_1237c	1	2.35263e-08	114.25	3	LCCLFK(1)DDAIIEANDGHR	0.88113	1		0.822		Cytoplasmic							PF12680	SnoaL-like domain
Q8DTT6	23	K	SnoaL-like domain-containing protein OS=Streptococcus mutans serotype c (strain ATCC 700610 / UA159) OX=210007 GN=SMU_1237c PE=4 SV=1	SMU_1237c	1	0.00587869	58.476	2	SLQK(1)LCCLFK	0.74701	1		0.822		Cytoplasmic							PF12680	SnoaL-like domain
Q8DTV2	165	K	Orotate phosphoribosyltransferase OS=Streptococcus mutans serotype c (strain ATCC 700610 / UA159) OX=210007 GN=pyrE PE=1 SV=1	pyrE	1	0.0265095	43.613	2	ATANFEK(1)ASVK	0.69102	1		0.923		Cytoplasmic	K00762	pyrE; orotate phosphoribosyltransferase [EC:2.4.2.10]	map00240 Pyrimidine metabolism; map01100 Metabolic pathways				PF00156	Phosphoribosyl transferase domain	F	COG0461	Orotate phosphoribosyltransferase
Q8DTV9	195	K	Dihydroorotase OS=Streptococcus mutans serotype c (strain ATCC 700610 / UA159) OX=210007 GN=pyrC PE=3 SV=1	pyrC	1	0.0202099	55.235	2	IAK(1)EHFK	1.2618	2	0.31	1.659	5.352	Cytoplasmic	K01465	URA4, pyrC; dihydroorotase [EC:3.5.2.3]	map00240 Pyrimidine metabolism; map01100 Metabolic pathways	GO:0006139 nucleobase-containing compound metabolic process; GO:0006144 purine nucleobase metabolic process; GO:0006145 purine nucleobase catabolic process; GO:0006725 cellular aromatic compound metabolic process; GO:0006807 nitrogen compound metabolic process; GO:0008152 metabolic process; GO:0009056 catabolic process; GO:0009112 nucleobase metabolic process; GO:0009987 cellular process; GO:0019…	GO:0005622 intracellular; GO:0005623 cell; GO:0005737 cytoplasm;	GO:0003824 catalytic activity; GO:0004038 allantoinase activity; GO:0016787 hydrolase activity; GO:0016810 hydrolase activity, acting on carbon-nitrogen (but not peptide) bonds; GO:0016812 hydrolase activity, acting on carbon-nitrogen (but not peptide) bonds, in cyclic amides;	PF01979	Amidohydrolase family	F	COG0044	Dihydroorotase and related cyclic amidohydrolases
Q8DTW9	113	K	Putative ribosomal protein S1 sequence specific DNA-binding protein OS=Streptococcus mutans serotype c (strain ATCC 700610 / UA159) OX=210007 GN=rs1 PE=4 SV=1	rs1	1	0.00348205	71.219	2	EGDVVTVK(1)GTR	-1.2208	2	0.934	1.088	1.165	Unknown	K02945	RP-S1, rpsA; small subunit ribosomal protein S1	map03010 Ribosome				PF00575	S1 RNA binding domain	J	COG0539	Ribosomal protein S1
Q8DTW9	157	K	Putative ribosomal protein S1 sequence specific DNA-binding protein OS=Streptococcus mutans serotype c (strain ATCC 700610 / UA159) OX=210007 GN=rs1 PE=4 SV=1	rs1	1	2.83553e-07	121.69	2	FVGQQFEAK(1)IK	0.78808	2	0.69	1.413	2.048	Unknown	K02945	RP-S1, rpsA; small subunit ribosomal protein S1	map03010 Ribosome				PF00575	S1 RNA binding domain	J	COG0539	Ribosomal protein S1
Q8DTW9	159	K	Putative ribosomal protein S1 sequence specific DNA-binding protein OS=Streptococcus mutans serotype c (strain ATCC 700610 / UA159) OX=210007 GN=rs1 PE=4 SV=1	rs1	1	0.000553816	81.48	2	IK(1)EIDPSENR	-0.80838	2	0.693	1.409	2.033	Unknown	K02945	RP-S1, rpsA; small subunit ribosomal protein S1	map03010 Ribosome				PF00575	S1 RNA binding domain	J	COG0539	Ribosomal protein S1
Q8DTW9	285	K	Putative ribosomal protein S1 sequence specific DNA-binding protein OS=Streptococcus mutans serotype c (strain ATCC 700610 / UA159) OX=210007 GN=rs1 PE=4 SV=1	rs1	1	0.000324496	99.668	2	LAAGDVIEGK(1)VK	-0.053353	2	0.791	1.279	1.617	Unknown	K02945	RP-S1, rpsA; small subunit ribosomal protein S1	map03010 Ribosome				PF00575	S1 RNA binding domain	J	COG0539	Ribosomal protein S1
Q8DTW9	148	K	Putative ribosomal protein S1 sequence specific DNA-binding protein OS=Streptococcus mutans serotype c (strain ATCC 700610 / UA159) OX=210007 GN=rs1 PE=4 SV=1	rs1	1	3.60247e-15	213.29	2	NTEK(1)FVGQQFEAK	0.73082	2	0.946	1.072	1.133	Unknown	K02945	RP-S1, rpsA; small subunit ribosomal protein S1	map03010 Ribosome				PF00575	S1 RNA binding domain	J	COG0539	Ribosomal protein S1
Q8DTW9	234	K	Putative ribosomal protein S1 sequence specific DNA-binding protein OS=Streptococcus mutans serotype c (strain ATCC 700610 / UA159) OX=210007 GN=rs1 PE=4 SV=1	rs1	1	8.74069e-12	100.36	2	NVSPK(1)SVVTVGEEIQVK	0.87209	1		1.167		Unknown	K02945	RP-S1, rpsA; small subunit ribosomal protein S1	map03010 Ribosome				PF00575	S1 RNA binding domain	J	COG0539	Ribosomal protein S1
Q8DTX6	84	K	ATP-dependent 6-phosphofructokinase OS=Streptococcus mutans serotype c (strain ATCC 700610 / UA159) OX=210007 GN=pfkA PE=3 SV=1	pfkA	1	0.00286823	53.363	2	LEGQLK(1)GIEQLK	-0.19097	1		0.885		Cytoplasmic	K00850	pfkA, PFK; 6-phosphofructokinase 1 [EC:2.7.1.11]	map00010 Glycolysis / Gluconeogenesis; map00030 Pentose phosphate pathway; map00051 Fructose and mannose metabolism; map00052 Galactose metabolism; map00680 Methane metabolism; map01100 Metabolic pathways; map01110 Biosynthesis of secondary metabolites; map01120 Microbial metabolism in diverse environments; map01130 Biosynthesis of antibiotics; map01200 Carbon metabolism; map01230 Biosynthesis of…	GO:0005975 carbohydrate metabolic process; GO:0006082 organic acid metabolic process; GO:0006090 pyruvate metabolic process; GO:0006091 generation of precursor metabolites and energy; GO:0006096 glycolytic process; GO:0006116 NADH oxidation; GO:0006139 nucleobase-containing compound metabolic process; GO:0006163 purine nucleotide metabolic process; GO:0006164 purine nucleotide biosynthetic proces…		GO:0003824 catalytic activity; GO:0003872 6-phosphofructokinase activity; GO:0008443 phosphofructokinase activity; GO:0016301 kinase activity; GO:0016740 transferase activity; GO:0016772 transferase activity, transferring phosphorus-containing groups; GO:0016773 phosphotransferase activity, alcohol group as acceptor; GO:0019200 carbohydrate kinase activity;	PF00365	Phosphofructokinase	F	COG0205	6-phosphofructokinase
Q8DTX6	78	K	ATP-dependent 6-phosphofructokinase OS=Streptococcus mutans serotype c (strain ATCC 700610 / UA159) OX=210007 GN=pfkA PE=3 SV=1	pfkA	1	0.0411244	54.309	2	YPEFAK(1)LEGQLK	0.80621	1		0.885		Cytoplasmic	K00850	pfkA, PFK; 6-phosphofructokinase 1 [EC:2.7.1.11]	map00010 Glycolysis / Gluconeogenesis; map00030 Pentose phosphate pathway; map00051 Fructose and mannose metabolism; map00052 Galactose metabolism; map00680 Methane metabolism; map01100 Metabolic pathways; map01110 Biosynthesis of secondary metabolites; map01120 Microbial metabolism in diverse environments; map01130 Biosynthesis of antibiotics; map01200 Carbon metabolism; map01230 Biosynthesis of…	GO:0005975 carbohydrate metabolic process; GO:0006082 organic acid metabolic process; GO:0006090 pyruvate metabolic process; GO:0006091 generation of precursor metabolites and energy; GO:0006096 glycolytic process; GO:0006116 NADH oxidation; GO:0006139 nucleobase-containing compound metabolic process; GO:0006163 purine nucleotide metabolic process; GO:0006164 purine nucleotide biosynthetic proces…		GO:0003824 catalytic activity; GO:0003872 6-phosphofructokinase activity; GO:0008443 phosphofructokinase activity; GO:0016301 kinase activity; GO:0016740 transferase activity; GO:0016772 transferase activity, transferring phosphorus-containing groups; GO:0016773 phosphotransferase activity, alcohol group as acceptor; GO:0019200 carbohydrate kinase activity;	PF00365	Phosphofructokinase	F	COG0205	6-phosphofructokinase
Q8DTX7	244	K	Pyruvate kinase OS=Streptococcus mutans serotype c (strain ATCC 700610 / UA159) OX=210007 GN=pykF PE=3 SV=1	pykF	1	0.000606897	87.573	2	ETGNEHVK(1)LFAK	0.66964	1		0.862		Cytoplasmic	K00873	PK, pyk; pyruvate kinase [EC:2.7.1.40]	map00010 Glycolysis / Gluconeogenesis; map00230 Purine metabolism; map00620 Pyruvate metabolism; map01100 Metabolic pathways; map01110 Biosynthesis of secondary metabolites; map01120 Microbial metabolism in diverse environments; map01130 Biosynthesis of antibiotics; map01200 Carbon metabolism; map01230 Biosynthesis of amino acids	GO:0005975 carbohydrate metabolic process; GO:0006082 organic acid metabolic process; GO:0006090 pyruvate metabolic process; GO:0006091 generation of precursor metabolites and energy; GO:0006096 glycolytic process; GO:0006116 NADH oxidation; GO:0006139 nucleobase-containing compound metabolic process; GO:0006163 purine nucleotide metabolic process; GO:0006164 purine nucleotide biosynthetic proces…	GO:0005622 intracellular; GO:0005623 cell; GO:0005737 cytoplasm; GO:0005829 cytosol; GO:0009986 cell surface;	GO:0003824 catalytic activity; GO:0004743 pyruvate kinase activity; GO:0005488 binding; GO:0005515 protein binding; GO:0016740 transferase activity; GO:0016772 transferase activity, transferring phosphorus-containing groups; GO:0016773 phosphotransferase activity, alcohol group as acceptor; GO:0030246 carbohydrate binding; GO:0030247 polysaccharide binding; GO:0042802 identical protein binding; G…	PF02887	Pyruvate kinase, alpha/beta domain	G	COG0469	Pyruvate kinase
Q8DTX7	109	K	Pyruvate kinase OS=Streptococcus mutans serotype c (strain ATCC 700610 / UA159) OX=210007 GN=pykF PE=3 SV=1	pykF	1	0.0202608	48.701	2	EYEYK(1)TGDK	3.1172	1		0.862		Cytoplasmic	K00873	PK, pyk; pyruvate kinase [EC:2.7.1.40]	map00010 Glycolysis / Gluconeogenesis; map00230 Purine metabolism; map00620 Pyruvate metabolism; map01100 Metabolic pathways; map01110 Biosynthesis of secondary metabolites; map01120 Microbial metabolism in diverse environments; map01130 Biosynthesis of antibiotics; map01200 Carbon metabolism; map01230 Biosynthesis of amino acids	GO:0005975 carbohydrate metabolic process; GO:0006082 organic acid metabolic process; GO:0006090 pyruvate metabolic process; GO:0006091 generation of precursor metabolites and energy; GO:0006096 glycolytic process; GO:0006116 NADH oxidation; GO:0006139 nucleobase-containing compound metabolic process; GO:0006163 purine nucleotide metabolic process; GO:0006164 purine nucleotide biosynthetic proces…	GO:0005622 intracellular; GO:0005623 cell; GO:0005737 cytoplasm; GO:0005829 cytosol; GO:0009986 cell surface;	GO:0003824 catalytic activity; GO:0004743 pyruvate kinase activity; GO:0005488 binding; GO:0005515 protein binding; GO:0016740 transferase activity; GO:0016772 transferase activity, transferring phosphorus-containing groups; GO:0016773 phosphotransferase activity, alcohol group as acceptor; GO:0030246 carbohydrate binding; GO:0030247 polysaccharide binding; GO:0042802 identical protein binding; G…	PF02887	Pyruvate kinase, alpha/beta domain	G	COG0469	Pyruvate kinase
Q8DTX7	192	K	Pyruvate kinase OS=Streptococcus mutans serotype c (strain ATCC 700610 / UA159) OX=210007 GN=pykF PE=3 SV=1	pykF	1	0.000135399	47.148	2	GVNIPNTK(1)IPFPALAER	0.61018	1		0.862		Cytoplasmic	K00873	PK, pyk; pyruvate kinase [EC:2.7.1.40]	map00010 Glycolysis / Gluconeogenesis; map00230 Purine metabolism; map00620 Pyruvate metabolism; map01100 Metabolic pathways; map01110 Biosynthesis of secondary metabolites; map01120 Microbial metabolism in diverse environments; map01130 Biosynthesis of antibiotics; map01200 Carbon metabolism; map01230 Biosynthesis of amino acids	GO:0005975 carbohydrate metabolic process; GO:0006082 organic acid metabolic process; GO:0006090 pyruvate metabolic process; GO:0006091 generation of precursor metabolites and energy; GO:0006096 glycolytic process; GO:0006116 NADH oxidation; GO:0006139 nucleobase-containing compound metabolic process; GO:0006163 purine nucleotide metabolic process; GO:0006164 purine nucleotide biosynthetic proces…	GO:0005622 intracellular; GO:0005623 cell; GO:0005737 cytoplasm; GO:0005829 cytosol; GO:0009986 cell surface;	GO:0003824 catalytic activity; GO:0004743 pyruvate kinase activity; GO:0005488 binding; GO:0005515 protein binding; GO:0016740 transferase activity; GO:0016772 transferase activity, transferring phosphorus-containing groups; GO:0016773 phosphotransferase activity, alcohol group as acceptor; GO:0030246 carbohydrate binding; GO:0030247 polysaccharide binding; GO:0042802 identical protein binding; G…	PF02887	Pyruvate kinase, alpha/beta domain	G	COG0469	Pyruvate kinase
Q8DTX7	119	K	Pyruvate kinase OS=Streptococcus mutans serotype c (strain ATCC 700610 / UA159) OX=210007 GN=pykF PE=3 SV=1	pykF	1	0.00619161	57.042	2	IATK(1)QGIESTK	6.5494	2	1.043	0.969	0.929	Cytoplasmic	K00873	PK, pyk; pyruvate kinase [EC:2.7.1.40]	map00010 Glycolysis / Gluconeogenesis; map00230 Purine metabolism; map00620 Pyruvate metabolism; map01100 Metabolic pathways; map01110 Biosynthesis of secondary metabolites; map01120 Microbial metabolism in diverse environments; map01130 Biosynthesis of antibiotics; map01200 Carbon metabolism; map01230 Biosynthesis of amino acids	GO:0005975 carbohydrate metabolic process; GO:0006082 organic acid metabolic process; GO:0006090 pyruvate metabolic process; GO:0006091 generation of precursor metabolites and energy; GO:0006096 glycolytic process; GO:0006116 NADH oxidation; GO:0006139 nucleobase-containing compound metabolic process; GO:0006163 purine nucleotide metabolic process; GO:0006164 purine nucleotide biosynthetic proces…	GO:0005622 intracellular; GO:0005623 cell; GO:0005737 cytoplasm; GO:0005829 cytosol; GO:0009986 cell surface;	GO:0003824 catalytic activity; GO:0004743 pyruvate kinase activity; GO:0005488 binding; GO:0005515 protein binding; GO:0016740 transferase activity; GO:0016772 transferase activity, transferring phosphorus-containing groups; GO:0016773 phosphotransferase activity, alcohol group as acceptor; GO:0030246 carbohydrate binding; GO:0030247 polysaccharide binding; GO:0042802 identical protein binding; G…	PF02887	Pyruvate kinase, alpha/beta domain	G	COG0469	Pyruvate kinase
Q8DTX7	22	K	Pyruvate kinase OS=Streptococcus mutans serotype c (strain ATCC 700610 / UA159) OX=210007 GN=pykF PE=3 SV=1	pykF	1	0.000497765	62.398	2	K(1)FGEDGYWGEK	1.8552	1		0.862		Cytoplasmic	K00873	PK, pyk; pyruvate kinase [EC:2.7.1.40]	map00010 Glycolysis / Gluconeogenesis; map00230 Purine metabolism; map00620 Pyruvate metabolism; map01100 Metabolic pathways; map01110 Biosynthesis of secondary metabolites; map01120 Microbial metabolism in diverse environments; map01130 Biosynthesis of antibiotics; map01200 Carbon metabolism; map01230 Biosynthesis of amino acids	GO:0005975 carbohydrate metabolic process; GO:0006082 organic acid metabolic process; GO:0006090 pyruvate metabolic process; GO:0006091 generation of precursor metabolites and energy; GO:0006096 glycolytic process; GO:0006116 NADH oxidation; GO:0006139 nucleobase-containing compound metabolic process; GO:0006163 purine nucleotide metabolic process; GO:0006164 purine nucleotide biosynthetic proces…	GO:0005622 intracellular; GO:0005623 cell; GO:0005737 cytoplasm; GO:0005829 cytosol; GO:0009986 cell surface;	GO:0003824 catalytic activity; GO:0004743 pyruvate kinase activity; GO:0005488 binding; GO:0005515 protein binding; GO:0016740 transferase activity; GO:0016772 transferase activity, transferring phosphorus-containing groups; GO:0016773 phosphotransferase activity, alcohol group as acceptor; GO:0030246 carbohydrate binding; GO:0030247 polysaccharide binding; GO:0042802 identical protein binding; G…	PF02887	Pyruvate kinase, alpha/beta domain	G	COG0469	Pyruvate kinase
Q8DTX7	294	K	Pyruvate kinase OS=Streptococcus mutans serotype c (strain ATCC 700610 / UA159) OX=210007 GN=pykF PE=3 SV=1	pykF	1	0.000428695	47.361	2	MIITK(1)VNAAGK	-1.2315	1		0.862		Cytoplasmic	K00873	PK, pyk; pyruvate kinase [EC:2.7.1.40]	map00010 Glycolysis / Gluconeogenesis; map00230 Purine metabolism; map00620 Pyruvate metabolism; map01100 Metabolic pathways; map01110 Biosynthesis of secondary metabolites; map01120 Microbial metabolism in diverse environments; map01130 Biosynthesis of antibiotics; map01200 Carbon metabolism; map01230 Biosynthesis of amino acids	GO:0005975 carbohydrate metabolic process; GO:0006082 organic acid metabolic process; GO:0006090 pyruvate metabolic process; GO:0006091 generation of precursor metabolites and energy; GO:0006096 glycolytic process; GO:0006116 NADH oxidation; GO:0006139 nucleobase-containing compound metabolic process; GO:0006163 purine nucleotide metabolic process; GO:0006164 purine nucleotide biosynthetic proces…	GO:0005622 intracellular; GO:0005623 cell; GO:0005737 cytoplasm; GO:0005829 cytosol; GO:0009986 cell surface;	GO:0003824 catalytic activity; GO:0004743 pyruvate kinase activity; GO:0005488 binding; GO:0005515 protein binding; GO:0016740 transferase activity; GO:0016772 transferase activity, transferring phosphorus-containing groups; GO:0016773 phosphotransferase activity, alcohol group as acceptor; GO:0030246 carbohydrate binding; GO:0030247 polysaccharide binding; GO:0042802 identical protein binding; G…	PF02887	Pyruvate kinase, alpha/beta domain	G	COG0469	Pyruvate kinase
Q8DTX7	236	K	Pyruvate kinase OS=Streptococcus mutans serotype c (strain ATCC 700610 / UA159) OX=210007 GN=pykF PE=3 SV=1	pykF	1	2.09435e-14	209.7	2	QICK(1)ETGNEHVK	-0.11924	2	0.61	1.282	2.102	Cytoplasmic	K00873	PK, pyk; pyruvate kinase [EC:2.7.1.40]	map00010 Glycolysis / Gluconeogenesis; map00230 Purine metabolism; map00620 Pyruvate metabolism; map01100 Metabolic pathways; map01110 Biosynthesis of secondary metabolites; map01120 Microbial metabolism in diverse environments; map01130 Biosynthesis of antibiotics; map01200 Carbon metabolism; map01230 Biosynthesis of amino acids	GO:0005975 carbohydrate metabolic process; GO:0006082 organic acid metabolic process; GO:0006090 pyruvate metabolic process; GO:0006091 generation of precursor metabolites and energy; GO:0006096 glycolytic process; GO:0006116 NADH oxidation; GO:0006139 nucleobase-containing compound metabolic process; GO:0006163 purine nucleotide metabolic process; GO:0006164 purine nucleotide biosynthetic proces…	GO:0005622 intracellular; GO:0005623 cell; GO:0005737 cytoplasm; GO:0005829 cytosol; GO:0009986 cell surface;	GO:0003824 catalytic activity; GO:0004743 pyruvate kinase activity; GO:0005488 binding; GO:0005515 protein binding; GO:0016740 transferase activity; GO:0016772 transferase activity, transferring phosphorus-containing groups; GO:0016773 phosphotransferase activity, alcohol group as acceptor; GO:0030246 carbohydrate binding; GO:0030247 polysaccharide binding; GO:0042802 identical protein binding; G…	PF02887	Pyruvate kinase, alpha/beta domain	G	COG0469	Pyruvate kinase
Q8DTX7	82	K	Pyruvate kinase OS=Streptococcus mutans serotype c (strain ATCC 700610 / UA159) OX=210007 GN=pykF PE=3 SV=1	pykF	1	0.000596933	55.578	2	QK(1)VGFLLDTK	-0.70456	1		0.862		Cytoplasmic	K00873	PK, pyk; pyruvate kinase [EC:2.7.1.40]	map00010 Glycolysis / Gluconeogenesis; map00230 Purine metabolism; map00620 Pyruvate metabolism; map01100 Metabolic pathways; map01110 Biosynthesis of secondary metabolites; map01120 Microbial metabolism in diverse environments; map01130 Biosynthesis of antibiotics; map01200 Carbon metabolism; map01230 Biosynthesis of amino acids	GO:0005975 carbohydrate metabolic process; GO:0006082 organic acid metabolic process; GO:0006090 pyruvate metabolic process; GO:0006091 generation of precursor metabolites and energy; GO:0006096 glycolytic process; GO:0006116 NADH oxidation; GO:0006139 nucleobase-containing compound metabolic process; GO:0006163 purine nucleotide metabolic process; GO:0006164 purine nucleotide biosynthetic proces…	GO:0005622 intracellular; GO:0005623 cell; GO:0005737 cytoplasm; GO:0005829 cytosol; GO:0009986 cell surface;	GO:0003824 catalytic activity; GO:0004743 pyruvate kinase activity; GO:0005488 binding; GO:0005515 protein binding; GO:0016740 transferase activity; GO:0016772 transferase activity, transferring phosphorus-containing groups; GO:0016773 phosphotransferase activity, alcohol group as acceptor; GO:0030246 carbohydrate binding; GO:0030247 polysaccharide binding; GO:0042802 identical protein binding; G…	PF02887	Pyruvate kinase, alpha/beta domain	G	COG0469	Pyruvate kinase
Q8DTX7	226	K	Pyruvate kinase OS=Streptococcus mutans serotype c (strain ATCC 700610 / UA159) OX=210007 GN=pykF PE=3 SV=1	pykF	1	8.05829e-05	103.76	2	TAK(1)DVNEVR	0.30035	2	0.734	1.192	1.624	Cytoplasmic	K00873	PK, pyk; pyruvate kinase [EC:2.7.1.40]	map00010 Glycolysis / Gluconeogenesis; map00230 Purine metabolism; map00620 Pyruvate metabolism; map01100 Metabolic pathways; map01110 Biosynthesis of secondary metabolites; map01120 Microbial metabolism in diverse environments; map01130 Biosynthesis of antibiotics; map01200 Carbon metabolism; map01230 Biosynthesis of amino acids	GO:0005975 carbohydrate metabolic process; GO:0006082 organic acid metabolic process; GO:0006090 pyruvate metabolic process; GO:0006091 generation of precursor metabolites and energy; GO:0006096 glycolytic process; GO:0006116 NADH oxidation; GO:0006139 nucleobase-containing compound metabolic process; GO:0006163 purine nucleotide metabolic process; GO:0006164 purine nucleotide biosynthetic proces…	GO:0005622 intracellular; GO:0005623 cell; GO:0005737 cytoplasm; GO:0005829 cytosol; GO:0009986 cell surface;	GO:0003824 catalytic activity; GO:0004743 pyruvate kinase activity; GO:0005488 binding; GO:0005515 protein binding; GO:0016740 transferase activity; GO:0016772 transferase activity, transferring phosphorus-containing groups; GO:0016773 phosphotransferase activity, alcohol group as acceptor; GO:0030246 carbohydrate binding; GO:0030247 polysaccharide binding; GO:0042802 identical protein binding; G…	PF02887	Pyruvate kinase, alpha/beta domain	G	COG0469	Pyruvate kinase
Q8DTX7	104	K	Pyruvate kinase OS=Streptococcus mutans serotype c (strain ATCC 700610 / UA159) OX=210007 GN=pykF PE=3 SV=1	pykF	1	1.58115e-10	142.73	2	TELFADGVK(1)EYEYK	-0.71611	1		0.862		Cytoplasmic	K00873	PK, pyk; pyruvate kinase [EC:2.7.1.40]	map00010 Glycolysis / Gluconeogenesis; map00230 Purine metabolism; map00620 Pyruvate metabolism; map01100 Metabolic pathways; map01110 Biosynthesis of secondary metabolites; map01120 Microbial metabolism in diverse environments; map01130 Biosynthesis of antibiotics; map01200 Carbon metabolism; map01230 Biosynthesis of amino acids	GO:0005975 carbohydrate metabolic process; GO:0006082 organic acid metabolic process; GO:0006090 pyruvate metabolic process; GO:0006091 generation of precursor metabolites and energy; GO:0006096 glycolytic process; GO:0006116 NADH oxidation; GO:0006139 nucleobase-containing compound metabolic process; GO:0006163 purine nucleotide metabolic process; GO:0006164 purine nucleotide biosynthetic proces…	GO:0005622 intracellular; GO:0005623 cell; GO:0005737 cytoplasm; GO:0005829 cytosol; GO:0009986 cell surface;	GO:0003824 catalytic activity; GO:0004743 pyruvate kinase activity; GO:0005488 binding; GO:0005515 protein binding; GO:0016740 transferase activity; GO:0016772 transferase activity, transferring phosphorus-containing groups; GO:0016773 phosphotransferase activity, alcohol group as acceptor; GO:0030246 carbohydrate binding; GO:0030247 polysaccharide binding; GO:0042802 identical protein binding; G…	PF02887	Pyruvate kinase, alpha/beta domain	G	COG0469	Pyruvate kinase
Q8DTX7	392	K	Pyruvate kinase OS=Streptococcus mutans serotype c (strain ATCC 700610 / UA159) OX=210007 GN=pykF PE=3 SV=1	pykF	1	1.81231e-09	157.67	2	TEVVASAVK(1)DATK	0.3	1		0.862		Cytoplasmic	K00873	PK, pyk; pyruvate kinase [EC:2.7.1.40]	map00010 Glycolysis / Gluconeogenesis; map00230 Purine metabolism; map00620 Pyruvate metabolism; map01100 Metabolic pathways; map01110 Biosynthesis of secondary metabolites; map01120 Microbial metabolism in diverse environments; map01130 Biosynthesis of antibiotics; map01200 Carbon metabolism; map01230 Biosynthesis of amino acids	GO:0005975 carbohydrate metabolic process; GO:0006082 organic acid metabolic process; GO:0006090 pyruvate metabolic process; GO:0006091 generation of precursor metabolites and energy; GO:0006096 glycolytic process; GO:0006116 NADH oxidation; GO:0006139 nucleobase-containing compound metabolic process; GO:0006163 purine nucleotide metabolic process; GO:0006164 purine nucleotide biosynthetic proces…	GO:0005622 intracellular; GO:0005623 cell; GO:0005737 cytoplasm; GO:0005829 cytosol; GO:0009986 cell surface;	GO:0003824 catalytic activity; GO:0004743 pyruvate kinase activity; GO:0005488 binding; GO:0005515 protein binding; GO:0016740 transferase activity; GO:0016772 transferase activity, transferring phosphorus-containing groups; GO:0016773 phosphotransferase activity, alcohol group as acceptor; GO:0030246 carbohydrate binding; GO:0030247 polysaccharide binding; GO:0042802 identical protein binding; G…	PF02887	Pyruvate kinase, alpha/beta domain	G	COG0469	Pyruvate kinase
Q8DTX7	383	K	Pyruvate kinase OS=Streptococcus mutans serotype c (strain ATCC 700610 / UA159) OX=210007 GN=pykF PE=3 SV=1	pykF	1	3.32014e-05	95.345	2	TNK(1)TEVVASAVK	-0.10606	2	0.731	1.195	1.635	Cytoplasmic	K00873	PK, pyk; pyruvate kinase [EC:2.7.1.40]	map00010 Glycolysis / Gluconeogenesis; map00230 Purine metabolism; map00620 Pyruvate metabolism; map01100 Metabolic pathways; map01110 Biosynthesis of secondary metabolites; map01120 Microbial metabolism in diverse environments; map01130 Biosynthesis of antibiotics; map01200 Carbon metabolism; map01230 Biosynthesis of amino acids	GO:0005975 carbohydrate metabolic process; GO:0006082 organic acid metabolic process; GO:0006090 pyruvate metabolic process; GO:0006091 generation of precursor metabolites and energy; GO:0006096 glycolytic process; GO:0006116 NADH oxidation; GO:0006139 nucleobase-containing compound metabolic process; GO:0006163 purine nucleotide metabolic process; GO:0006164 purine nucleotide biosynthetic proces…	GO:0005622 intracellular; GO:0005623 cell; GO:0005737 cytoplasm; GO:0005829 cytosol; GO:0009986 cell surface;	GO:0003824 catalytic activity; GO:0004743 pyruvate kinase activity; GO:0005488 binding; GO:0005515 protein binding; GO:0016740 transferase activity; GO:0016772 transferase activity, transferring phosphorus-containing groups; GO:0016773 phosphotransferase activity, alcohol group as acceptor; GO:0030246 carbohydrate binding; GO:0030247 polysaccharide binding; GO:0042802 identical protein binding; G…	PF02887	Pyruvate kinase, alpha/beta domain	G	COG0469	Pyruvate kinase
Q8DU30	16	K	30S ribosomal protein S20 OS=Streptococcus mutans serotype c (strain ATCC 700610 / UA159) OX=210007 GN=rpsT PE=3 SV=2	rpsT	1	0.00390499	58.889	2	AELNVK(1)QNNR	-0.11548	2				Cytoplasmic	K02968	RP-S20, rpsT; small subunit ribosomal protein S20	map03010 Ribosome	GO:0000028 ribosomal small subunit assembly; GO:0006412 translation; GO:0006518 peptide metabolic process; GO:0006807 nitrogen compound metabolic process; GO:0006996 organelle organization; GO:0008152 metabolic process; GO:0009058 biosynthetic process; GO:0009059 macromolecule biosynthetic process; GO:0009987 cellular process; GO:0010467 gene expression; GO:0016043 cellular component organization…	GO:0005622 intracellular; GO:0005623 cell; GO:0005737 cytoplasm; GO:0005829 cytosol; GO:0005840 ribosome; GO:0015935 small ribosomal subunit; GO:0022626 cytosolic ribosome; GO:0022627 cytosolic small ribosomal subunit; GO:0032991 protein-containing complex; GO:0043226 organelle; GO:0043228 non-membrane-bounded organelle; GO:0043229 intracellular organelle; GO:0043232 intracellular non-membrane-bo…	GO:0003676 nucleic acid binding; GO:0003723 RNA binding; GO:0003735 structural constituent of ribosome; GO:0004857 enzyme inhibitor activity; GO:0005198 structural molecule activity; GO:0005488 binding; GO:0008073 ornithine decarboxylase inhibitor activity; GO:0019843 rRNA binding; GO:0030234 enzyme regulator activity; GO:0042979 ornithine decarboxylase regulator activity; GO:0070181 small riboso…			J	COG0268	Ribosomal protein S20
Q8DU30	33	K	30S ribosomal protein S20 OS=Streptococcus mutans serotype c (strain ATCC 700610 / UA159) OX=210007 GN=rpsT PE=3 SV=2	rpsT	1	3.42662e-11	165.2	2	SAIK(1)AFEANPNEELFR	0.10092	1				Cytoplasmic	K02968	RP-S20, rpsT; small subunit ribosomal protein S20	map03010 Ribosome	GO:0000028 ribosomal small subunit assembly; GO:0006412 translation; GO:0006518 peptide metabolic process; GO:0006807 nitrogen compound metabolic process; GO:0006996 organelle organization; GO:0008152 metabolic process; GO:0009058 biosynthetic process; GO:0009059 macromolecule biosynthetic process; GO:0009987 cellular process; GO:0010467 gene expression; GO:0016043 cellular component organization…	GO:0005622 intracellular; GO:0005623 cell; GO:0005737 cytoplasm; GO:0005829 cytosol; GO:0005840 ribosome; GO:0015935 small ribosomal subunit; GO:0022626 cytosolic ribosome; GO:0022627 cytosolic small ribosomal subunit; GO:0032991 protein-containing complex; GO:0043226 organelle; GO:0043228 non-membrane-bounded organelle; GO:0043229 intracellular organelle; GO:0043232 intracellular non-membrane-bo…	GO:0003676 nucleic acid binding; GO:0003723 RNA binding; GO:0003735 structural constituent of ribosome; GO:0004857 enzyme inhibitor activity; GO:0005198 structural molecule activity; GO:0005488 binding; GO:0008073 ornithine decarboxylase inhibitor activity; GO:0019843 rRNA binding; GO:0030234 enzyme regulator activity; GO:0042979 ornithine decarboxylase regulator activity; GO:0070181 small riboso…			J	COG0268	Ribosomal protein S20
Q8DU34	137	K	Deoxyribose-phosphate aldolase OS=Streptococcus mutans serotype c (strain ATCC 700610 / UA159) OX=210007 GN=deoC PE=3 SV=1	deoC	1	2.69707e-07	106.79	2	IK(1)ACQAAVAAGADFVK	-0.12966	1		1.216		Cytoplasmic	K01619	deoC, DERA; deoxyribose-phosphate aldolase [EC:4.1.2.4]	map00030 Pentose phosphate pathway; map01100 Metabolic pathways	GO:0005975 carbohydrate metabolic process; GO:0006139 nucleobase-containing compound metabolic process; GO:0006725 cellular aromatic compound metabolic process; GO:0006753 nucleoside phosphate metabolic process; GO:0006793 phosphorus metabolic process; GO:0006796 phosphate-containing compound metabolic process; GO:0006807 nitrogen compound metabolic process; GO:0008152 metabolic process; GO:00090…		GO:0003824 catalytic activity; GO:0004139 deoxyribose-phosphate aldolase activity; GO:0016829 lyase activity; GO:0016830 carbon-carbon lyase activity; GO:0016832 aldehyde-lyase activity;	PF01791	DeoC/LacD family aldolase	F	COG0274	Deoxyribose-phosphate aldolase
Q8DUG9	111	K	50S ribosomal protein L7/L12 OS=Streptococcus mutans serotype c (strain ATCC 700610 / UA159) OX=210007 GN=rplL PE=3 SV=1	rplL	1	1.92166e-10	110.06	2	AK(1)LEEAGATVTLK	-0.14564	2	0.202	1.881	9.312	Cytoplasmic	K02935	RP-L7, MRPL12, rplL; large subunit ribosomal protein L7/L12	map03010 Ribosome				PF00542	Ribosomal protein L7/L12 C-terminal domain	J	COG0222	Ribosomal protein L7/L12
Q8DUG9	86	K	50S ribosomal protein L7/L12 OS=Streptococcus mutans serotype c (strain ATCC 700610 / UA159) OX=210007 GN=rplL PE=3 SV=1	rplL	1	8.93328e-15	202.93	2	EAK(1)GLVDNAPSVLK	-0.18315	2	0.909	1.101	1.211	Cytoplasmic	K02935	RP-L7, MRPL12, rplL; large subunit ribosomal protein L7/L12	map03010 Ribosome				PF00542	Ribosomal protein L7/L12 C-terminal domain	J	COG0222	Ribosomal protein L7/L12
Q8DUG9	109	K	50S ribosomal protein L7/L12 OS=Streptococcus mutans serotype c (strain ATCC 700610 / UA159) OX=210007 GN=rplL PE=3 SV=1	rplL	1	1.18587e-09	104.86	2	EGVAAAEAEELK(1)AK	-0.5415	2	0.571	1.474	2.581	Cytoplasmic	K02935	RP-L7, MRPL12, rplL; large subunit ribosomal protein L7/L12	map03010 Ribosome				PF00542	Ribosomal protein L7/L12 C-terminal domain	J	COG0222	Ribosomal protein L7/L12
Q8DUG9	83	K	50S ribosomal protein L7/L12 OS=Streptococcus mutans serotype c (strain ATCC 700610 / UA159) OX=210007 GN=rplL PE=3 SV=1	rplL	1	6.9216e-13	206.03	2	EITGEGLK(1)EAK	-0.91858	2	0.842	1.174	1.394	Cytoplasmic	K02935	RP-L7, MRPL12, rplL; large subunit ribosomal protein L7/L12	map03010 Ribosome				PF00542	Ribosomal protein L7/L12 C-terminal domain	J	COG0222	Ribosomal protein L7/L12
Q8DUG9	72	K	50S ribosomal protein L7/L12 OS=Streptococcus mutans serotype c (strain ATCC 700610 / UA159) OX=210007 GN=rplL PE=3 SV=1	rplL	1	9.67195e-05	125.98	2	VAVIK(1)VVR	-0.36134	2	0.94	1.066	1.134	Cytoplasmic	K02935	RP-L7, MRPL12, rplL; large subunit ribosomal protein L7/L12	map03010 Ribosome				PF00542	Ribosomal protein L7/L12 C-terminal domain	J	COG0222	Ribosomal protein L7/L12
Q8DUH3	673	K	Putative Clp-like ATP-dependent protease, ATP-binding subunit OS=Streptococcus mutans serotype c (strain ATCC 700610 / UA159) OX=210007 GN=clp PE=4 SV=1	clp	1	0.00388112	44.667	2	DK(1)VTDFYLDHTDVK	-0.74308	1		0.537		Cytoplasmic	K04086	clpL; ATP-dependent Clp protease ATP-binding subunit ClpL					PF00004; PF07724; PF10431	ATPase family associated with various cellular activities (AAA); AAA domain (Cdc48 subfamily); C-terminal, D2-small domain, of ClpB protein	O	COG0542	ATPases with chaperone activity, ATP-binding subunit
Q8DUH3	685	K	Putative Clp-like ATP-dependent protease, ATP-binding subunit OS=Streptococcus mutans serotype c (strain ATCC 700610 / UA159) OX=210007 GN=clp PE=4 SV=1	clp	1	0.0064145	53.773	3	VTDFYLDHTDVK(1)HLK	2.188	1		0.537		Cytoplasmic	K04086	clpL; ATP-dependent Clp protease ATP-binding subunit ClpL					PF00004; PF07724; PF10431	ATPase family associated with various cellular activities (AAA); AAA domain (Cdc48 subfamily); C-terminal, D2-small domain, of ClpB protein	O	COG0542	ATPases with chaperone activity, ATP-binding subunit
Q8DUH3	417	K	Putative Clp-like ATP-dependent protease, ATP-binding subunit OS=Streptococcus mutans serotype c (strain ATCC 700610 / UA159) OX=210007 GN=clp PE=4 SV=1	clp	1	1.82713e-10	129.82	2	GK(1)VIGQDEAVEAVSR	0.15026	1		0.537		Cytoplasmic	K04086	clpL; ATP-dependent Clp protease ATP-binding subunit ClpL					PF00004; PF07724; PF10431	ATPase family associated with various cellular activities (AAA); AAA domain (Cdc48 subfamily); C-terminal, D2-small domain, of ClpB protein	O	COG0542	ATPases with chaperone activity, ATP-binding subunit
Q8DUH3	218	K	Putative Clp-like ATP-dependent protease, ATP-binding subunit OS=Streptococcus mutans serotype c (strain ATCC 700610 / UA159) OX=210007 GN=clp PE=4 SV=1	clp	1	0.0222124	57.042	2	GLADIIK(1)PALSR	0.99316	1		0.537		Cytoplasmic	K04086	clpL; ATP-dependent Clp protease ATP-binding subunit ClpL					PF00004; PF07724; PF10431	ATPase family associated with various cellular activities (AAA); AAA domain (Cdc48 subfamily); C-terminal, D2-small domain, of ClpB protein	O	COG0542	ATPases with chaperone activity, ATP-binding subunit
Q8DUH3	363	K	Putative Clp-like ATP-dependent protease, ATP-binding subunit OS=Streptococcus mutans serotype c (strain ATCC 700610 / UA159) OX=210007 GN=clp PE=4 SV=1	clp	1	7.94435e-16	204.42	2	IDK(1)LQAQIDNHTEGQK	-0.5083	1		0.537		Cytoplasmic	K04086	clpL; ATP-dependent Clp protease ATP-binding subunit ClpL					PF00004; PF07724; PF10431	ATPase family associated with various cellular activities (AAA); AAA domain (Cdc48 subfamily); C-terminal, D2-small domain, of ClpB protein	O	COG0542	ATPases with chaperone activity, ATP-binding subunit
Q8DUH3	54	K	Putative Clp-like ATP-dependent protease, ATP-binding subunit OS=Streptococcus mutans serotype c (strain ATCC 700610 / UA159) OX=210007 GN=clp PE=4 SV=1	clp	1	4.8094e-05	77.698	2	QTGK(1)LPGNPEIQQAQAAAR	-1.6155	1		0.537		Cytoplasmic	K04086	clpL; ATP-dependent Clp protease ATP-binding subunit ClpL					PF00004; PF07724; PF10431	ATPase family associated with various cellular activities (AAA); AAA domain (Cdc48 subfamily); C-terminal, D2-small domain, of ClpB protein	O	COG0542	ATPases with chaperone activity, ATP-binding subunit
Q8DUH3	333	K	Putative Clp-like ATP-dependent protease, ATP-binding subunit OS=Streptococcus mutans serotype c (strain ATCC 700610 / UA159) OX=210007 GN=clp PE=4 SV=1	clp	1	0.000427553	63.908	2	TLEK(1)EIQTEK	-0.030031	1		0.537		Cytoplasmic	K04086	clpL; ATP-dependent Clp protease ATP-binding subunit ClpL					PF00004; PF07724; PF10431	ATPase family associated with various cellular activities (AAA); AAA domain (Cdc48 subfamily); C-terminal, D2-small domain, of ClpB protein	O	COG0542	ATPases with chaperone activity, ATP-binding subunit
Q8DUH3	72	K	Putative Clp-like ATP-dependent protease, ATP-binding subunit OS=Streptococcus mutans serotype c (strain ATCC 700610 / UA159) OX=210007 GN=clp PE=4 SV=1	clp	1	0.000578682	91.939	2	TPK(1)EDSILTK	-1.4152	1		0.537		Cytoplasmic	K04086	clpL; ATP-dependent Clp protease ATP-binding subunit ClpL					PF00004; PF07724; PF10431	ATPase family associated with various cellular activities (AAA); AAA domain (Cdc48 subfamily); C-terminal, D2-small domain, of ClpB protein	O	COG0542	ATPases with chaperone activity, ATP-binding subunit
Q8DUK3	35	K	Thiol peroxidase OS=Streptococcus mutans serotype c (strain ATCC 700610 / UA159) OX=210007 GN=tpx PE=3 SV=1	tpx	1	0.00566835	64.266	2	K(1)TLADFAGQK	0.13957	1		0.569		Unknown	K11065	tpx; thiol peroxidase, atypical 2-Cys peroxiredoxin [EC:1.11.1.15]		GO:0006950 response to stress; GO:0006979 response to oxidative stress; GO:0008152 metabolic process; GO:0009405 pathogenesis; GO:0009605 response to external stimulus; GO:0009607 response to biotic stimulus; GO:0009636 response to toxic substance; GO:0009987 cellular process; GO:0019725 cellular homeostasis; GO:0030682 mitigation of host defenses by symbiont; GO:0033554 cellular response to stre…	GO:0005576 extracellular region; GO:0005618 cell wall; GO:0005622 intracellular; GO:0005623 cell; GO:0005737 cytoplasm; GO:0005829 cytosol; GO:0030312 external encapsulating structure; GO:0071944 cell periphery;	GO:0003824 catalytic activity; GO:0004601 peroxidase activity; GO:0008379 thioredoxin peroxidase activity; GO:0015036 disulfide oxidoreductase activity; GO:0016209 antioxidant activity; GO:0016491 oxidoreductase activity; GO:0016667 oxidoreductase activity, acting on a sulfur group of donors; GO:0016671 oxidoreductase activity, acting on a sulfur group of donors, disulfide as acceptor; GO:0016684…	PF08534	Redoxin	O	COG2077	Peroxiredoxin
Q8DUK3	44	K	Thiol peroxidase OS=Streptococcus mutans serotype c (strain ATCC 700610 / UA159) OX=210007 GN=tpx PE=3 SV=1	tpx	1	0.00566835	71.896	2	TLADFAGQK(1)K	0.34476	1		0.569		Unknown	K11065	tpx; thiol peroxidase, atypical 2-Cys peroxiredoxin [EC:1.11.1.15]		GO:0006950 response to stress; GO:0006979 response to oxidative stress; GO:0008152 metabolic process; GO:0009405 pathogenesis; GO:0009605 response to external stimulus; GO:0009607 response to biotic stimulus; GO:0009636 response to toxic substance; GO:0009987 cellular process; GO:0019725 cellular homeostasis; GO:0030682 mitigation of host defenses by symbiont; GO:0033554 cellular response to stre…	GO:0005576 extracellular region; GO:0005618 cell wall; GO:0005622 intracellular; GO:0005623 cell; GO:0005737 cytoplasm; GO:0005829 cytosol; GO:0030312 external encapsulating structure; GO:0071944 cell periphery;	GO:0003824 catalytic activity; GO:0004601 peroxidase activity; GO:0008379 thioredoxin peroxidase activity; GO:0015036 disulfide oxidoreductase activity; GO:0016209 antioxidant activity; GO:0016491 oxidoreductase activity; GO:0016667 oxidoreductase activity, acting on a sulfur group of donors; GO:0016671 oxidoreductase activity, acting on a sulfur group of donors, disulfide as acceptor; GO:0016684…	PF08534	Redoxin	O	COG2077	Peroxiredoxin
Q8DUL2	5	K	Glutamate dehydrogenase OS=Streptococcus mutans serotype c (strain ATCC 700610 / UA159) OX=210007 GN=SMU_913 PE=3 SV=1	SMU_913	1	0.000703981	84.266	2	TTGK(1)EYVASVFEK	-1.5273	1		0.708		Cytoplasmic	K00262	E1.4.1.4, gdhA; glutamate dehydrogenase (NADP+) [EC:1.4.1.4]	map00220 Arginine biosynthesis; map00250 Alanine, aspartate and glutamate metabolism; map00910 Nitrogen metabolism; map01100 Metabolic pathways; map01120 Microbial metabolism in diverse environments				PF02812; PF00208	Glu/Leu/Phe/Val dehydrogenase, dimerisation domain; Glutamate/Leucine/Phenylalanine/Valine dehydrogenase	E	COG0334	Glutamate dehydrogenase/leucine dehydrogenase
Q8DUQ6	8	K	50S ribosomal protein L21 OS=Streptococcus mutans serotype c (strain ATCC 700610 / UA159) OX=210007 GN=rplU PE=3 SV=1	rplU	1	0.0125843	61.042	2	STYAIIK(1)TGGK	-0.10505	1		0.96		Unknown	K02888	RP-L21, MRPL21, rplU; large subunit ribosomal protein L21	map03010 Ribosome	GO:0006412 translation; GO:0006518 peptide metabolic process; GO:0006807 nitrogen compound metabolic process; GO:0008152 metabolic process; GO:0009058 biosynthetic process; GO:0009059 macromolecule biosynthetic process; GO:0009987 cellular process; GO:0010467 gene expression; GO:0019538 protein metabolic process; GO:0034641 cellular nitrogen compound metabolic process; GO:0034645 cellular macromo…	GO:0005622 intracellular; GO:0005623 cell; GO:0005737 cytoplasm; GO:0005829 cytosol; GO:0005840 ribosome; GO:0005886 plasma membrane; GO:0015934 large ribosomal subunit; GO:0016020 membrane; GO:0022625 cytosolic large ribosomal subunit; GO:0022626 cytosolic ribosome; GO:0032991 protein-containing complex; GO:0043226 organelle; GO:0043228 non-membrane-bounded organelle; GO:0043229 intracellular or…	GO:0003735 structural constituent of ribosome; GO:0005198 structural molecule activity;			J	COG0261	Ribosomal protein L21
Q8DUQ6	77	K	50S ribosomal protein L21 OS=Streptococcus mutans serotype c (strain ATCC 700610 / UA159) OX=210007 GN=rplU PE=3 SV=1	rplU	0.999835	0.0138258	81.099	2	VVTYK(1)YKPK	-0.096315	1		0.96		Unknown	K02888	RP-L21, MRPL21, rplU; large subunit ribosomal protein L21	map03010 Ribosome	GO:0006412 translation; GO:0006518 peptide metabolic process; GO:0006807 nitrogen compound metabolic process; GO:0008152 metabolic process; GO:0009058 biosynthetic process; GO:0009059 macromolecule biosynthetic process; GO:0009987 cellular process; GO:0010467 gene expression; GO:0019538 protein metabolic process; GO:0034641 cellular nitrogen compound metabolic process; GO:0034645 cellular macromo…	GO:0005622 intracellular; GO:0005623 cell; GO:0005737 cytoplasm; GO:0005829 cytosol; GO:0005840 ribosome; GO:0005886 plasma membrane; GO:0015934 large ribosomal subunit; GO:0016020 membrane; GO:0022625 cytosolic large ribosomal subunit; GO:0022626 cytosolic ribosome; GO:0032991 protein-containing complex; GO:0043226 organelle; GO:0043228 non-membrane-bounded organelle; GO:0043229 intracellular or…	GO:0003735 structural constituent of ribosome; GO:0005198 structural molecule activity;			J	COG0261	Ribosomal protein L21
Q8DUW8	77	K	Lysine--tRNA ligase OS=Streptococcus mutans serotype c (strain ATCC 700610 / UA159) OX=210007 GN=lysS PE=3 SV=1	lysS	1	0.000452639	70.806	2	GK(1)VGFAHLQDR	0.71548	1	0.982			Cytoplasmic	K04567	KARS, lysS; lysyl-tRNA synthetase, class II [EC:6.1.1.6]	map00970 Aminoacyl-tRNA biosynthesis		GO:0005622 intracellular; GO:0005623 cell; GO:0005737 cytoplasm;		PF01336; PF00152	OB-fold nucleic acid binding domain; tRNA synthetases class II (D, K and N)	J	COG1190	Lysyl-tRNA synthetase (class II)
Q8DUX2	24	K	PC4 domain-containing protein OS=Streptococcus mutans serotype c (strain ATCC 700610 / UA159) OX=210007 GN=SMU_769 PE=4 SV=1	SMU_769	1	0.00116322	87.895	2	GWTK(1)ELNR	0.53798	1	1.054			Cytoplasmic							PF02229	Transcriptional Coactivator p15 (PC4)	S	COG4443	Uncharacterized protein conserved in bacteria
Q8DV10	472	K	Phosphoenolpyruvate carboxylase OS=Streptococcus mutans serotype c (strain ATCC 700610 / UA159) OX=210007 GN=ppc PE=3 SV=1	ppc	1	0.0193467	48.701	2	ELAIFK(1)TAR	0.6161	1		1.015		Cytoplasmic	K01595	ppc; phosphoenolpyruvate carboxylase [EC:4.1.1.31]	map00620 Pyruvate metabolism; map00680 Methane metabolism; map00710 Carbon fixation in photosynthetic organisms; map00720 Carbon fixation pathways in prokaryotes; map01100 Metabolic pathways; map01120 Microbial metabolism in diverse environments; map01200 Carbon metabolism	GO:0006082 organic acid metabolic process; GO:0006091 generation of precursor metabolites and energy; GO:0006099 tricarboxylic acid cycle; GO:0006101 citrate metabolic process; GO:0008152 metabolic process; GO:0009060 aerobic respiration; GO:0009987 cellular process; GO:0015980 energy derivation by oxidation of organic compounds; GO:0016999 antibiotic metabolic process; GO:0017144 drug metabolic …	GO:0005622 intracellular; GO:0005623 cell; GO:0005737 cytoplasm; GO:0005829 cytosol;	GO:0003824 catalytic activity; GO:0004611 phosphoenolpyruvate carboxykinase activity; GO:0008964 phosphoenolpyruvate carboxylase activity; GO:0016829 lyase activity; GO:0016830 carbon-carbon lyase activity; GO:0016831 carboxy-lyase activity;			H	COG2352	Phosphoenolpyruvate carboxylase
Q8DV10	731	K	Phosphoenolpyruvate carboxylase OS=Streptococcus mutans serotype c (strain ATCC 700610 / UA159) OX=210007 GN=ppc PE=3 SV=1	ppc	1	0.0302851	40.386	2	K(1)TITEISGLR	-0.89912	1		1.015		Cytoplasmic	K01595	ppc; phosphoenolpyruvate carboxylase [EC:4.1.1.31]	map00620 Pyruvate metabolism; map00680 Methane metabolism; map00710 Carbon fixation in photosynthetic organisms; map00720 Carbon fixation pathways in prokaryotes; map01100 Metabolic pathways; map01120 Microbial metabolism in diverse environments; map01200 Carbon metabolism	GO:0006082 organic acid metabolic process; GO:0006091 generation of precursor metabolites and energy; GO:0006099 tricarboxylic acid cycle; GO:0006101 citrate metabolic process; GO:0008152 metabolic process; GO:0009060 aerobic respiration; GO:0009987 cellular process; GO:0015980 energy derivation by oxidation of organic compounds; GO:0016999 antibiotic metabolic process; GO:0017144 drug metabolic …	GO:0005622 intracellular; GO:0005623 cell; GO:0005737 cytoplasm; GO:0005829 cytosol;	GO:0003824 catalytic activity; GO:0004611 phosphoenolpyruvate carboxykinase activity; GO:0008964 phosphoenolpyruvate carboxylase activity; GO:0016829 lyase activity; GO:0016830 carbon-carbon lyase activity; GO:0016831 carboxy-lyase activity;			H	COG2352	Phosphoenolpyruvate carboxylase
Q8DV20	28	K	50S ribosomal protein L20 OS=Streptococcus mutans serotype c (strain ATCC 700610 / UA159) OX=210007 GN=rplT PE=3 SV=1	rplT	1	0.000474271	58.889	2	GYYGAK(1)HILFR	0.32122	1		0.921		Cytoplasmic	K02887	RP-L20, MRPL20, rplT; large subunit ribosomal protein L20	map03010 Ribosome	GO:0000027 ribosomal large subunit assembly; GO:0006355 regulation of transcription, DNA-templated; GO:0006412 translation; GO:0006417 regulation of translation; GO:0006518 peptide metabolic process; GO:0006807 nitrogen compound metabolic process; GO:0006996 organelle organization; GO:0008152 metabolic process; GO:0009058 biosynthetic process; GO:0009059 macromolecule biosynthetic process; GO:000…	GO:0005622 intracellular; GO:0005623 cell; GO:0005737 cytoplasm; GO:0005829 cytosol; GO:0005840 ribosome; GO:0005886 plasma membrane; GO:0015934 large ribosomal subunit; GO:0016020 membrane; GO:0022625 cytosolic large ribosomal subunit; GO:0022626 cytosolic ribosome; GO:0032991 protein-containing complex; GO:0043226 organelle; GO:0043228 non-membrane-bounded organelle; GO:0043229 intracellular or…	GO:0000900 translation repressor activity, mRNA regulatory element binding; GO:0003676 nucleic acid binding; GO:0003723 RNA binding; GO:0003729 mRNA binding; GO:0003735 structural constituent of ribosome; GO:0005198 structural molecule activity; GO:0005488 binding; GO:0019843 rRNA binding; GO:0030371 translation repressor activity; GO:0045182 translation regulator activity; GO:0070180 large ribos…			J	COG0292	Ribosomal protein L20
Q8DV20	5	K	50S ribosomal protein L20 OS=Streptococcus mutans serotype c (strain ATCC 700610 / UA159) OX=210007 GN=rplT PE=3 SV=1	rplT	1	0.0208694	53.517	2	VK(1)GGVVSR	-0.61011	1		0.921		Cytoplasmic	K02887	RP-L20, MRPL20, rplT; large subunit ribosomal protein L20	map03010 Ribosome	GO:0000027 ribosomal large subunit assembly; GO:0006355 regulation of transcription, DNA-templated; GO:0006412 translation; GO:0006417 regulation of translation; GO:0006518 peptide metabolic process; GO:0006807 nitrogen compound metabolic process; GO:0006996 organelle organization; GO:0008152 metabolic process; GO:0009058 biosynthetic process; GO:0009059 macromolecule biosynthetic process; GO:000…	GO:0005622 intracellular; GO:0005623 cell; GO:0005737 cytoplasm; GO:0005829 cytosol; GO:0005840 ribosome; GO:0005886 plasma membrane; GO:0015934 large ribosomal subunit; GO:0016020 membrane; GO:0022625 cytosolic large ribosomal subunit; GO:0022626 cytosolic ribosome; GO:0032991 protein-containing complex; GO:0043226 organelle; GO:0043228 non-membrane-bounded organelle; GO:0043229 intracellular or…	GO:0000900 translation repressor activity, mRNA regulatory element binding; GO:0003676 nucleic acid binding; GO:0003723 RNA binding; GO:0003729 mRNA binding; GO:0003735 structural constituent of ribosome; GO:0005198 structural molecule activity; GO:0005488 binding; GO:0019843 rRNA binding; GO:0030371 translation repressor activity; GO:0045182 translation regulator activity; GO:0070180 large ribos…			J	COG0292	Ribosomal protein L20
Q8DV22	106	K	Translation initiation factor IF-3 OS=Streptococcus mutans serotype c (strain ATCC 700610 / UA159) OX=210007 GN=infC PE=3 SV=1	infC	1	0.0114542	61.48	2	GDFETK(1)LR	-0.27675	2	0.92	1.085	1.179	Cytoplasmic	K02520	infC, MTIF3; translation initiation factor IF-3		GO:0001731 formation of translation preinitiation complex; GO:0002181 cytoplasmic translation; GO:0002183 cytoplasmic translational initiation; GO:0006412 translation; GO:0006413 translational initiation; GO:0006417 regulation of translation; GO:0006446 regulation of translational initiation; GO:0006518 peptide metabolic process; GO:0006807 nitrogen compound metabolic process; GO:0006950 response…	GO:0005622 intracellular; GO:0005623 cell; GO:0005737 cytoplasm; GO:0005829 cytosol; GO:0005886 plasma membrane; GO:0016020 membrane; GO:0032991 protein-containing complex; GO:0070992 translation initiation complex; GO:0071944 cell periphery; GO:1990904 ribonucleoprotein complex;	GO:0000049 tRNA binding; GO:0003676 nucleic acid binding; GO:0003723 RNA binding; GO:0003743 translation initiation factor activity; GO:0005488 binding; GO:0008135 translation factor activity, RNA binding; GO:0043021 ribonucleoprotein complex binding; GO:0043022 ribosome binding; GO:0043024 ribosomal small subunit binding; GO:0044877 protein-containing complex binding; GO:0097159 organic cyclic c…	PF05198; PF00707	Translation initiation factor IF-3, N-terminal domain; Translation initiation factor IF-3, C-terminal domain	J	COG0290	Translation initiation factor 3 (IF-3)
Q8DV22	7	K	Translation initiation factor IF-3 OS=Streptococcus mutans serotype c (strain ATCC 700610 / UA159) OX=210007 GN=infC PE=3 SV=1	infC	1	0.0084813	57.042	2	K(1)DLFINNEIR	0.91252	1		1.029		Cytoplasmic	K02520	infC, MTIF3; translation initiation factor IF-3		GO:0001731 formation of translation preinitiation complex; GO:0002181 cytoplasmic translation; GO:0002183 cytoplasmic translational initiation; GO:0006412 translation; GO:0006413 translational initiation; GO:0006417 regulation of translation; GO:0006446 regulation of translational initiation; GO:0006518 peptide metabolic process; GO:0006807 nitrogen compound metabolic process; GO:0006950 response…	GO:0005622 intracellular; GO:0005623 cell; GO:0005737 cytoplasm; GO:0005829 cytosol; GO:0005886 plasma membrane; GO:0016020 membrane; GO:0032991 protein-containing complex; GO:0070992 translation initiation complex; GO:0071944 cell periphery; GO:1990904 ribonucleoprotein complex;	GO:0000049 tRNA binding; GO:0003676 nucleic acid binding; GO:0003723 RNA binding; GO:0003743 translation initiation factor activity; GO:0005488 binding; GO:0008135 translation factor activity, RNA binding; GO:0043021 ribonucleoprotein complex binding; GO:0043022 ribosome binding; GO:0043024 ribosomal small subunit binding; GO:0044877 protein-containing complex binding; GO:0097159 organic cyclic c…	PF05198; PF00707	Translation initiation factor IF-3, N-terminal domain; Translation initiation factor IF-3, C-terminal domain	J	COG0290	Translation initiation factor 3 (IF-3)
Q8DV22	90	K	Translation initiation factor IF-3 OS=Streptococcus mutans serotype c (strain ATCC 700610 / UA159) OX=210007 GN=infC PE=3 SV=1	infC	1	0.000520516	82.437	2	QSVVTIK(1)EVR	-1.4276	2	1.147	0.844	0.736	Cytoplasmic	K02520	infC, MTIF3; translation initiation factor IF-3		GO:0001731 formation of translation preinitiation complex; GO:0002181 cytoplasmic translation; GO:0002183 cytoplasmic translational initiation; GO:0006412 translation; GO:0006413 translational initiation; GO:0006417 regulation of translation; GO:0006446 regulation of translational initiation; GO:0006518 peptide metabolic process; GO:0006807 nitrogen compound metabolic process; GO:0006950 response…	GO:0005622 intracellular; GO:0005623 cell; GO:0005737 cytoplasm; GO:0005829 cytosol; GO:0005886 plasma membrane; GO:0016020 membrane; GO:0032991 protein-containing complex; GO:0070992 translation initiation complex; GO:0071944 cell periphery; GO:1990904 ribonucleoprotein complex;	GO:0000049 tRNA binding; GO:0003676 nucleic acid binding; GO:0003723 RNA binding; GO:0003743 translation initiation factor activity; GO:0005488 binding; GO:0008135 translation factor activity, RNA binding; GO:0043021 ribonucleoprotein complex binding; GO:0043022 ribosome binding; GO:0043024 ribosomal small subunit binding; GO:0044877 protein-containing complex binding; GO:0097159 organic cyclic c…	PF05198; PF00707	Translation initiation factor IF-3, N-terminal domain; Translation initiation factor IF-3, C-terminal domain	J	COG0290	Translation initiation factor 3 (IF-3)
Q8DV71	105	K	VIT family protein(predicted) OS=Streptococcus mutans serotype c (strain ATCC 700610 / UA159) OX=210007 GN=SMU_635 PE=4 SV=1	SMU_635	1	0.00585756	52.837	2	ALLLTDSEK(1)AR	0.86339	1		0.945		CytoplasmicMembrane	K22736	VIT; vacuolar iron transporter family protein							S	COG1814	Uncharacterized membrane protein
Q8DV71	96	K	VIT family protein(predicted) OS=Streptococcus mutans serotype c (strain ATCC 700610 / UA159) OX=210007 GN=SMU_635 PE=4 SV=1	SMU_635	1	0.0101853	78.157	2	EK(1)ALLLTDSEK	0.17177	1		0.945		CytoplasmicMembrane	K22736	VIT; vacuolar iron transporter family protein							S	COG1814	Uncharacterized membrane protein
Q8DV90	111	K	DEAD-box ATP-dependent RNA helicase CshA OS=Streptococcus mutans serotype c (strain ATCC 700610 / UA159) OX=210007 GN=cshA PE=3 SV=1	cshA	1	0.000374597	69.224	2	SVYGGSSIEK(1)QIK	-0.46179	2	0.891	1.112	1.248	Cytoplasmic	K05592	deaD, cshA; ATP-dependent RNA helicase DeaD [EC:3.6.4.13]	map03018 RNA degradation	GO:0006139 nucleobase-containing compound metabolic process; GO:0006725 cellular aromatic compound metabolic process; GO:0006807 nitrogen compound metabolic process; GO:0006950 response to stress; GO:0008152 metabolic process; GO:0009266 response to temperature stimulus; GO:0009409 response to cold; GO:0009628 response to abiotic stimulus; GO:0009987 cellular process; GO:0010501 RNA secondary str…	GO:0005622 intracellular; GO:0005623 cell; GO:0005737 cytoplasm; GO:0005886 plasma membrane; GO:0009295 nucleoid; GO:0016020 membrane; GO:0043226 organelle; GO:0043228 non-membrane-bounded organelle; GO:0043229 intracellular organelle; GO:0043232 intracellular non-membrane-bounded organelle; GO:0043590 bacterial nucleoid; GO:0071944 cell periphery;	GO:0000166 nucleotide binding; GO:0003676 nucleic acid binding; GO:0003723 RNA binding; GO:0003724 RNA helicase activity; GO:0003824 catalytic activity; GO:0004386 helicase activity; GO:0005488 binding; GO:0005524 ATP binding; GO:0008144 drug binding; GO:0008186 RNA-dependent ATPase activity; GO:0016462 pyrophosphatase activity; GO:0016787 hydrolase activity; GO:0016817 hydrolase activity, acting…	PF00270	DEAD/DEAH box helicase	JKL	COG0513	Superfamily II DNA and RNA helicases
Q8DVD0	175	K	ATP-dependent protease ClpE OS=Streptococcus mutans serotype c (strain ATCC 700610 / UA159) OX=210007 GN=clpE PE=3 SV=1	clpE	1	0.00926097	54.813	2	TAVVEGLAQK(1)IVDGDVPQK	18.16	1		0.871		Cytoplasmic	K03697	clpE; ATP-dependent Clp protease ATP-binding subunit ClpE			GO:0005623 cell; GO:0005886 plasma membrane; GO:0016020 membrane; GO:0071944 cell periphery;		PF00004; PF07724; PF10431	ATPase family associated with various cellular activities (AAA); AAA domain (Cdc48 subfamily); C-terminal, D2-small domain, of ClpB protein	O	COG0542	ATPases with chaperone activity, ATP-binding subunit
Q8DVD2	65	K	DUF1827 family protein(predicted) OS=Streptococcus mutans serotype c (strain ATCC 700610 / UA159) OX=210007 GN=SMU_560c PE=4 SV=1	SMU_560c	1	0.0157572	62.454	2	AIK(1)DNEIETIR	0.6607	1		0.912		Cytoplasmic							PF08860	Domain of unknown function (DUF1827)
Q8DVD2	23	K	DUF1827 family protein(predicted) OS=Streptococcus mutans serotype c (strain ATCC 700610 / UA159) OX=210007 GN=SMU_560c PE=4 SV=1	SMU_560c	1	5.60717e-08	108.41	3	LINTTSSHQHLVK(1)NQLK	0.44017	2	1.257	0.788	0.627	Cytoplasmic							PF08860	Domain of unknown function (DUF1827)
Q8DVD3	4	K	Isoleucine--tRNA ligase OS=Streptococcus mutans serotype c (strain ATCC 700610 / UA159) OX=210007 GN=ileS PE=3 SV=1	ileS	1	8.3636e-05	103.87	2	LK(1)ETLNLGK	0.079472	2	0.764	1.226	1.605	Cytoplasmic	K01870	IARS, ileS; isoleucyl-tRNA synthetase [EC:6.1.1.5]	map00970 Aminoacyl-tRNA biosynthesis	GO:0006082 organic acid metabolic process; GO:0006139 nucleobase-containing compound metabolic process; GO:0006399 tRNA metabolic process; GO:0006412 translation; GO:0006418 tRNA aminoacylation for protein translation; GO:0006428 isoleucyl-tRNA aminoacylation; GO:0006518 peptide metabolic process; GO:0006520 cellular amino acid metabolic process; GO:0006725 cellular aromatic compound metabolic pr…	GO:0005622 intracellular; GO:0005623 cell; GO:0005737 cytoplasm; GO:0005829 cytosol;	GO:0003824 catalytic activity; GO:0004812 aminoacyl-tRNA ligase activity; GO:0004822 isoleucine-tRNA ligase activity; GO:0005488 binding; GO:0008270 zinc ion binding; GO:0016874 ligase activity; GO:0016875 ligase activity, forming carbon-oxygen bonds; GO:0043167 ion binding; GO:0043169 cation binding; GO:0046872 metal ion binding; GO:0046914 transition metal ion binding; GO:0140098 catalytic acti…	PF08264; PF06827	Anticodon-binding domain of tRNA; Zinc finger found in FPG and IleRS	J	COG0060	Isoleucyl-tRNA synthetase
Q8DVD4	108	K	Putative cell division protein DivIVA OS=Streptococcus mutans serotype c (strain ATCC 700610 / UA159) OX=210007 GN=divIVA PE=4 SV=1	divIVA	1	5.00395e-15	171.26	2	ATYESQQLVDAAK(1)SK	-0.18022	1		1.008		CytoplasmicMembrane	K04074	divIVA; cell division initiation protein							D	COG3599	Cell division initiation protein
Q8DVD4	110	K	Putative cell division protein DivIVA OS=Streptococcus mutans serotype c (strain ATCC 700610 / UA159) OX=210007 GN=divIVA PE=4 SV=1	divIVA	1	0.000379577	95.311	2	SK(1)ANQILR	-1.0291	2	0.654	1.352	2.067	CytoplasmicMembrane	K04074	divIVA; cell division initiation protein							D	COG3599	Cell division initiation protein
Q8DVD4	133	K	Putative cell division protein DivIVA OS=Streptococcus mutans serotype c (strain ATCC 700610 / UA159) OX=210007 GN=divIVA PE=4 SV=1	divIVA	1	0.000395108	74.524	2	IAVETEELK(1)R	0.31236	1		1.008		CytoplasmicMembrane	K04074	divIVA; cell division initiation protein							D	COG3599	Cell division initiation protein
Q8DVD4	221	K	Putative cell division protein DivIVA OS=Streptococcus mutans serotype c (strain ATCC 700610 / UA159) OX=210007 GN=divIVA PE=4 SV=1	divIVA	1	2.53534e-14	195.36	2	VSESNK(1)ELEETK	0.5948	2	0.562	1.445	2.571	CytoplasmicMembrane	K04074	divIVA; cell division initiation protein							D	COG3599	Cell division initiation protein
Q8DVD9	65	K	Cell division protein FtsZ OS=Streptococcus mutans serotype c (strain ATCC 700610 / UA159) OX=210007 GN=ftsZ PE=3 SV=1	ftsZ	1	6.25833e-06	97.084	2	AETVIQLGPK(1)LTR	-0.23846	1		0.983		CytoplasmicMembrane	K03531	ftsZ; cell division protein FtsZ	map04112 Cell cycle - Caulobacter	GO:0009987 cellular process; GO:0051301 cell division;	GO:0005622 intracellular; GO:0005623 cell; GO:0005737 cytoplasm; GO:0030428 cell septum; GO:0032153 cell division site;	GO:0000166 nucleotide binding; GO:0001882 nucleoside binding; GO:0001883 purine nucleoside binding; GO:0003824 catalytic activity; GO:0003924 GTPase activity; GO:0005488 binding; GO:0005515 protein binding; GO:0005525 GTP binding; GO:0016462 pyrophosphatase activity; GO:0016787 hydrolase activity; GO:0016817 hydrolase activity, acting on acid anhydrides; GO:0016818 hydrolase activity, acting on a…	PF00091; PF12327	Tubulin/FtsZ family, GTPase domain; FtsZ family, C-terminal domain	D	COG0206	Cell division GTPase
Q8DVD9	320	K	Cell division protein FtsZ OS=Streptococcus mutans serotype c (strain ATCC 700610 / UA159) OX=210007 GN=ftsZ PE=3 SV=1	ftsZ	1	0.00284247	61.319	3	VTVVATGVRPDK(1)ADQVSGIR	1.6976	1		0.983		CytoplasmicMembrane	K03531	ftsZ; cell division protein FtsZ	map04112 Cell cycle - Caulobacter	GO:0009987 cellular process; GO:0051301 cell division;	GO:0005622 intracellular; GO:0005623 cell; GO:0005737 cytoplasm; GO:0030428 cell septum; GO:0032153 cell division site;	GO:0000166 nucleotide binding; GO:0001882 nucleoside binding; GO:0001883 purine nucleoside binding; GO:0003824 catalytic activity; GO:0003924 GTPase activity; GO:0005488 binding; GO:0005515 protein binding; GO:0005525 GTP binding; GO:0016462 pyrophosphatase activity; GO:0016787 hydrolase activity; GO:0016817 hydrolase activity, acting on acid anhydrides; GO:0016818 hydrolase activity, acting on a…	PF00091; PF12327	Tubulin/FtsZ family, GTPase domain; FtsZ family, C-terminal domain	D	COG0206	Cell division GTPase
Q8DVE5	544	K	50S ribosomal subunit assembly factor BipA OS=Streptococcus mutans serotype c (strain ATCC 700610 / UA159) OX=210007 GN=bipA PE=3 SV=1	bipA	1	0.000755174	91.993	2	ENDLTVNITK(1)AK	-0.3174	1		1.002		CytoplasmicMembrane	K06207	typA, bipA; GTP-binding protein		GO:0000027 ribosomal large subunit assembly; GO:0006950 response to stress; GO:0006996 organelle organization; GO:0009266 response to temperature stimulus; GO:0009408 response to heat; GO:0009409 response to cold; GO:0009628 response to abiotic stimulus; GO:0009987 cellular process; GO:0016043 cellular component organization; GO:0022607 cellular component assembly; GO:0022613 ribonucleoprotein co…	GO:0005622 intracellular; GO:0005623 cell; GO:0005737 cytoplasm; GO:0005829 cytosol;		PF00009; PF03144; PF00679	Elongation factor Tu GTP binding domain; Elongation factor Tu domain 2; Elongation factor G C-terminus	T	COG1217	Predicted membrane GTPase involved in stress response
Q8DVF0	112	K	Peroxide resistance protein Dpr OS=Streptococcus mutans serotype c (strain ATCC 700610 / UA159) OX=210007 GN=dpr PE=3 SV=1	dpr	1	0.000203758	53.782	2	LEETVGTWDK(1)SITDHLK	-2.6153	1		0.548		Cytoplasmic	K04047	dps; starvation-inducible DNA-binding protein					PF00210	Ferritin-like domain	P	COG0783	DNA-binding ferritin-like protein (oxidative damage protectant)
Q8DVF0	119	K	Peroxide resistance protein Dpr OS=Streptococcus mutans serotype c (strain ATCC 700610 / UA159) OX=210007 GN=dpr PE=3 SV=1	dpr	1	0.0104969	83.358	2	SITDHLK(1)R	-0.79496	1		0.548		Cytoplasmic	K04047	dps; starvation-inducible DNA-binding protein					PF00210	Ferritin-like domain	P	COG0783	DNA-binding ferritin-like protein (oxidative damage protectant)
Q8DVF0	29	K	Peroxide resistance protein Dpr OS=Streptococcus mutans serotype c (strain ATCC 700610 / UA159) OX=210007 GN=dpr PE=3 SV=1	dpr	1	1.2137e-14	184.37	2	TK(1)AVLNQAVADLSK	-0.57084	1		0.548		Cytoplasmic	K04047	dps; starvation-inducible DNA-binding protein					PF00210	Ferritin-like domain	P	COG0783	DNA-binding ferritin-like protein (oxidative damage protectant)
Q8DVJ2	129	K	Cysteine synthase OS=Streptococcus mutans serotype c (strain ATCC 700610 / UA159) OX=210007 GN=cysK PE=3 SV=1	cysK	1	0.00348205	71.219	2	GAIDK(1)AHEIAK	-0.8785	1		0.692		Cytoplasmic	K01738	cysK; cysteine synthase [EC:2.5.1.47]	map00270 Cysteine and methionine metabolism; map00920 Sulfur metabolism; map01100 Metabolic pathways; map01110 Biosynthesis of secondary metabolites; map01120 Microbial metabolism in diverse environments; map01130 Biosynthesis of antibiotics; map01200 Carbon metabolism; map01230 Biosynthesis of amino acids	GO:0000096 sulfur amino acid metabolic process; GO:0000097 sulfur amino acid biosynthetic process; GO:0000098 sulfur amino acid catabolic process; GO:0006082 organic acid metabolic process; GO:0006520 cellular amino acid metabolic process; GO:0006534 cysteine metabolic process; GO:0006535 cysteine biosynthetic process from serine; GO:0006555 methionine metabolic process; GO:0006563 L-serine metab…	GO:0005622 intracellular; GO:0005623 cell; GO:0005737 cytoplasm; GO:0032991 protein-containing complex; GO:0032993 protein-DNA complex;	GO:0003824 catalytic activity; GO:0004122 cystathionine beta-synthase activity; GO:0004124 cysteine synthase activity; GO:0005488 binding; GO:0005515 protein binding; GO:0008134 transcription factor binding; GO:0008144 drug binding; GO:0016740 transferase activity; GO:0016765 transferase activity, transferring alkyl or aryl (other than methyl) groups; GO:0016829 lyase activity; GO:0016835 carbon-…			E	COG0031	Cysteine synthase
Q8DVJ2	124	K	Cysteine synthase OS=Streptococcus mutans serotype c (strain ATCC 700610 / UA159) OX=210007 GN=cysK PE=3 SV=1	cysK	1	0.0240721	50.131	2	LVLTPGSAGTK(1)GAIDK	1.1064	1		0.692		Cytoplasmic	K01738	cysK; cysteine synthase [EC:2.5.1.47]	map00270 Cysteine and methionine metabolism; map00920 Sulfur metabolism; map01100 Metabolic pathways; map01110 Biosynthesis of secondary metabolites; map01120 Microbial metabolism in diverse environments; map01130 Biosynthesis of antibiotics; map01200 Carbon metabolism; map01230 Biosynthesis of amino acids	GO:0000096 sulfur amino acid metabolic process; GO:0000097 sulfur amino acid biosynthetic process; GO:0000098 sulfur amino acid catabolic process; GO:0006082 organic acid metabolic process; GO:0006520 cellular amino acid metabolic process; GO:0006534 cysteine metabolic process; GO:0006535 cysteine biosynthetic process from serine; GO:0006555 methionine metabolic process; GO:0006563 L-serine metab…	GO:0005622 intracellular; GO:0005623 cell; GO:0005737 cytoplasm; GO:0032991 protein-containing complex; GO:0032993 protein-DNA complex;	GO:0003824 catalytic activity; GO:0004122 cystathionine beta-synthase activity; GO:0004124 cysteine synthase activity; GO:0005488 binding; GO:0005515 protein binding; GO:0008134 transcription factor binding; GO:0008144 drug binding; GO:0016740 transferase activity; GO:0016765 transferase activity, transferring alkyl or aryl (other than methyl) groups; GO:0016829 lyase activity; GO:0016835 carbon-…			E	COG0031	Cysteine synthase
Q8DVK2	12	K	Putative phosphoprotein phosphatase (PppL protein) OS=Streptococcus mutans serotype c (strain ATCC 700610 / UA159) OX=210007 GN=SMU_483 PE=4 SV=1	SMU_483	1	0.000239586	88.734	2	ISLFTDIGQK(1)R	-0.29435	1		0.983		Cytoplasmic	K20074	prpC, phpP; PPM family protein phosphatase [EC:3.1.3.16]							T	COG0631	Serine/threonine protein phosphatase
Q8DVL1	96	K	Cell cycle protein GpsB OS=Streptococcus mutans serotype c (strain ATCC 700610 / UA159) OX=210007 GN=gpsB PE=3 SV=1	gpsB	1	4.58873e-06	117.77	2	VATTATNFDILK(1)R	-0.96662	1		0.925		Cytoplasmic									D	COG3599	Cell division initiation protein
Q8DVL5	64	K	Aminopeptidase OS=Streptococcus mutans serotype c (strain ATCC 700610 / UA159) OX=210007 GN=pepC PE=3 SV=1	pepC	1	9.28816e-07	142.51	2	DEVSNQK(1)ASGR	0.37264	1		0.875		Cytoplasmic	K01372	BLMH, pepC; bleomycin hydrolase [EC:3.4.22.40]		GO:0000096 sulfur amino acid metabolic process; GO:0000098 sulfur amino acid catabolic process; GO:0006082 organic acid metabolic process; GO:0006508 proteolysis; GO:0006520 cellular amino acid metabolic process; GO:0006790 sulfur compound metabolic process; GO:0006807 nitrogen compound metabolic process; GO:0008152 metabolic process; GO:0009056 catabolic process; GO:0009063 cellular amino acid c…	GO:0005622 intracellular; GO:0005623 cell; GO:0005737 cytoplasm;	GO:0003824 catalytic activity; GO:0008233 peptidase activity; GO:0008234 cysteine-type peptidase activity; GO:0016787 hydrolase activity; GO:0070011 peptidase activity, acting on L-amino acid peptides; GO:0140096 catalytic activity, acting on a protein;			E	COG3579	Aminopeptidase C
Q8DVL5	390	K	Aminopeptidase OS=Streptococcus mutans serotype c (strain ATCC 700610 / UA159) OX=210007 GN=pepC PE=3 SV=1	pepC	1	0.000824696	77.157	2	VENSWGDK(1)VGQK	-0.47903	2	0.863	1.103	1.278	Cytoplasmic	K01372	BLMH, pepC; bleomycin hydrolase [EC:3.4.22.40]		GO:0000096 sulfur amino acid metabolic process; GO:0000098 sulfur amino acid catabolic process; GO:0006082 organic acid metabolic process; GO:0006508 proteolysis; GO:0006520 cellular amino acid metabolic process; GO:0006790 sulfur compound metabolic process; GO:0006807 nitrogen compound metabolic process; GO:0008152 metabolic process; GO:0009056 catabolic process; GO:0009063 cellular amino acid c…	GO:0005622 intracellular; GO:0005623 cell; GO:0005737 cytoplasm;	GO:0003824 catalytic activity; GO:0008233 peptidase activity; GO:0008234 cysteine-type peptidase activity; GO:0016787 hydrolase activity; GO:0070011 peptidase activity, acting on L-amino acid peptides; GO:0140096 catalytic activity, acting on a protein;			E	COG3579	Aminopeptidase C
Q8DVL7	90	K	Thioredoxin reductase OS=Streptococcus mutans serotype c (strain ATCC 700610 / UA159) OX=210007 GN=trxB PE=3 SV=1	trxB	1	4.71981e-06	88.42	2	K(1)VLTDDNSYETK	-2.5175	1		0.664		Cytoplasmic	K00384	trxB, TRR; thioredoxin reductase (NADPH) [EC:1.8.1.9]	map00450 Selenocompound metabolism				PF07992	Pyridine nucleotide-disulphide oxidoreductase	C	COG0492	Thioredoxin reductase
Q8DVP5	181	K	Cof-type HAD-IIB family hydrolase(predicted) OS=Streptococcus mutans serotype c (strain ATCC 700610 / UA159) OX=210007 GN=SMU_428 PE=4 SV=1	SMU_428	1	0.000840371	89.382	2	LAEK(1)FTTVR	-0.048001	1		0.867		Cytoplasmic							PF08282	haloacid dehalogenase-like hydrolase	S	COG0561	Predicted hydrolases of the HAD superfamily
Q8DVP5	173	K	Cof-type HAD-IIB family hydrolase(predicted) OS=Streptococcus mutans serotype c (strain ATCC 700610 / UA159) OX=210007 GN=SMU_428 PE=4 SV=1	SMU_428	1	2.79032e-06	103.23	2	LDAFQQK(1)FECK	0.30767	1		0.867		Cytoplasmic							PF08282	haloacid dehalogenase-like hydrolase	S	COG0561	Predicted hydrolases of the HAD superfamily
Q8DVP9	64	K	Translation initiation factor IF-2 OS=Streptococcus mutans serotype c (strain ATCC 700610 / UA159) OX=210007 GN=infB PE=3 SV=1	infB	1	0.0193529	66.953	2	AVTPTSK(1)VEK	0.76958	1		0.946		Cytoplasmic	K02519	infB, MTIF2; translation initiation factor IF-2			GO:0005622 intracellular; GO:0005623 cell; GO:0005737 cytoplasm;		PF04760; PF00009; PF11987	Translation initiation factor IF-2, N-terminal region; Elongation factor Tu GTP binding domain; Translation-initiation factor 2	J	COG0532	Translation initiation factor 2 (IF-2; GTPase)
Q8DVP9	321	K	Translation initiation factor IF-2 OS=Streptococcus mutans serotype c (strain ATCC 700610 / UA159) OX=210007 GN=infB PE=3 SV=1	infB	1	3.73794e-06	130.65	2	NHNANLK(1)PVTER	0.88595	1		0.946		Cytoplasmic	K02519	infB, MTIF2; translation initiation factor IF-2			GO:0005622 intracellular; GO:0005623 cell; GO:0005737 cytoplasm;		PF04760; PF00009; PF11987	Translation initiation factor IF-2, N-terminal region; Elongation factor Tu GTP binding domain; Translation-initiation factor 2	J	COG0532	Translation initiation factor 2 (IF-2; GTPase)
Q8DVT3	13	K	HTH marR-type domain-containing protein OS=Streptococcus mutans serotype c (strain ATCC 700610 / UA159) OX=210007 GN=SMU_384 PE=4 SV=1	SMU_384	1	0.00979776	70.389	2	YLFK(1)SAEK	-0.8941	1		0.996		Cytoplasmic	K23775	ohrR; MarR family transcriptional regulator, organic hydroperoxide resistance regulator					PF01047	MarR family	K	COG1846	Transcriptional regulators
Q8DVU9	15	K	Glutamine synthetase I alpha OS=Streptococcus mutans serotype c (strain ATCC 700610 / UA159) OX=210007 GN=glnA PE=3 SV=1	glnA	1	0.0802737	40.386	2	EK(1)NVTFLR	0.60095	1		0.938		Unknown	K01915	glnA, GLUL; glutamine synthetase [EC:6.3.1.2]	map00220 Arginine biosynthesis; map00250 Alanine, aspartate and glutamate metabolism; map00630 Glyoxylate and dicarboxylate metabolism; map00910 Nitrogen metabolism; map01100 Metabolic pathways; map01120 Microbial metabolism in diverse environments; map01230 Biosynthesis of amino acids; map02020 Two-component system				PF03951; PF00120	Glutamine synthetase, beta-Grasp domain; Glutamine synthetase, catalytic domain	E	COG0174	Glutamine synthetase
Q8DVV2	130	K	Phosphoglycerate kinase OS=Streptococcus mutans serotype c (strain ATCC 700610 / UA159) OX=210007 GN=pgk PE=3 SV=1	pgk	1	0.00219761	95.138	2	ESK(1)NDPELGK	0.65106	2	0.9	1.09	1.211	Cytoplasmic	K00927	PGK, pgk; phosphoglycerate kinase [EC:2.7.2.3]	map00010 Glycolysis / Gluconeogenesis; map00710 Carbon fixation in photosynthetic organisms; map01100 Metabolic pathways; map01110 Biosynthesis of secondary metabolites; map01120 Microbial metabolism in diverse environments; map01130 Biosynthesis of antibiotics; map01200 Carbon metabolism; map01230 Biosynthesis of amino acids	GO:0005975 carbohydrate metabolic process; GO:0006082 organic acid metabolic process; GO:0006090 pyruvate metabolic process; GO:0006091 generation of precursor metabolites and energy; GO:0006096 glycolytic process; GO:0006139 nucleobase-containing compound metabolic process; GO:0006163 purine nucleotide metabolic process; GO:0006164 purine nucleotide biosynthetic process; GO:0006165 nucleoside di…	GO:0005618 cell wall; GO:0005622 intracellular; GO:0005623 cell; GO:0005737 cytoplasm; GO:0009986 cell surface; GO:0030312 external encapsulating structure; GO:0071944 cell periphery;	GO:0002020 protease binding; GO:0003824 catalytic activity; GO:0004618 phosphoglycerate kinase activity; GO:0005488 binding; GO:0005515 protein binding; GO:0016301 kinase activity; GO:0016740 transferase activity; GO:0016772 transferase activity, transferring phosphorus-containing groups; GO:0016774 phosphotransferase activity, carboxyl group as acceptor; GO:0019899 enzyme binding; GO:0030246 car…	PF00162	Phosphoglycerate kinase	F	COG0126	3-phosphoglycerate kinase
Q8DVV2	126	K	Phosphoglycerate kinase OS=Streptococcus mutans serotype c (strain ATCC 700610 / UA159) OX=210007 GN=pgk PE=3 SV=1	pgk	1	0.001262	81.099	2	FEDVDGK(1)K	0.60727	2	0.897	1.092	1.217	Cytoplasmic	K00927	PGK, pgk; phosphoglycerate kinase [EC:2.7.2.3]	map00010 Glycolysis / Gluconeogenesis; map00710 Carbon fixation in photosynthetic organisms; map01100 Metabolic pathways; map01110 Biosynthesis of secondary metabolites; map01120 Microbial metabolism in diverse environments; map01130 Biosynthesis of antibiotics; map01200 Carbon metabolism; map01230 Biosynthesis of amino acids	GO:0005975 carbohydrate metabolic process; GO:0006082 organic acid metabolic process; GO:0006090 pyruvate metabolic process; GO:0006091 generation of precursor metabolites and energy; GO:0006096 glycolytic process; GO:0006139 nucleobase-containing compound metabolic process; GO:0006163 purine nucleotide metabolic process; GO:0006164 purine nucleotide biosynthetic process; GO:0006165 nucleoside di…	GO:0005618 cell wall; GO:0005622 intracellular; GO:0005623 cell; GO:0005737 cytoplasm; GO:0009986 cell surface; GO:0030312 external encapsulating structure; GO:0071944 cell periphery;	GO:0002020 protease binding; GO:0003824 catalytic activity; GO:0004618 phosphoglycerate kinase activity; GO:0005488 binding; GO:0005515 protein binding; GO:0016301 kinase activity; GO:0016740 transferase activity; GO:0016772 transferase activity, transferring phosphorus-containing groups; GO:0016774 phosphotransferase activity, carboxyl group as acceptor; GO:0019899 enzyme binding; GO:0030246 car…	PF00162	Phosphoglycerate kinase	F	COG0126	3-phosphoglycerate kinase
Q8DVV2	72	K	Phosphoglycerate kinase OS=Streptococcus mutans serotype c (strain ATCC 700610 / UA159) OX=210007 GN=pgk PE=3 SV=1	pgk	1	0.000696248	83.474	2	GK(1)SLAPVAADLAK	-0.72772	2	0.995	1.004	1.009	Cytoplasmic	K00927	PGK, pgk; phosphoglycerate kinase [EC:2.7.2.3]	map00010 Glycolysis / Gluconeogenesis; map00710 Carbon fixation in photosynthetic organisms; map01100 Metabolic pathways; map01110 Biosynthesis of secondary metabolites; map01120 Microbial metabolism in diverse environments; map01130 Biosynthesis of antibiotics; map01200 Carbon metabolism; map01230 Biosynthesis of amino acids	GO:0005975 carbohydrate metabolic process; GO:0006082 organic acid metabolic process; GO:0006090 pyruvate metabolic process; GO:0006091 generation of precursor metabolites and energy; GO:0006096 glycolytic process; GO:0006139 nucleobase-containing compound metabolic process; GO:0006163 purine nucleotide metabolic process; GO:0006164 purine nucleotide biosynthetic process; GO:0006165 nucleoside di…	GO:0005618 cell wall; GO:0005622 intracellular; GO:0005623 cell; GO:0005737 cytoplasm; GO:0009986 cell surface; GO:0030312 external encapsulating structure; GO:0071944 cell periphery;	GO:0002020 protease binding; GO:0003824 catalytic activity; GO:0004618 phosphoglycerate kinase activity; GO:0005488 binding; GO:0005515 protein binding; GO:0016301 kinase activity; GO:0016740 transferase activity; GO:0016772 transferase activity, transferring phosphorus-containing groups; GO:0016774 phosphotransferase activity, carboxyl group as acceptor; GO:0019899 enzyme binding; GO:0030246 car…	PF00162	Phosphoglycerate kinase	F	COG0126	3-phosphoglycerate kinase
Q8DVV2	7	K	Phosphoglycerate kinase OS=Streptococcus mutans serotype c (strain ATCC 700610 / UA159) OX=210007 GN=pgk PE=3 SV=1	pgk	1	0.000927091	92.707	2	LTVK(1)DVDLK	0.83277	2	0.871	1.115	1.28	Cytoplasmic	K00927	PGK, pgk; phosphoglycerate kinase [EC:2.7.2.3]	map00010 Glycolysis / Gluconeogenesis; map00710 Carbon fixation in photosynthetic organisms; map01100 Metabolic pathways; map01110 Biosynthesis of secondary metabolites; map01120 Microbial metabolism in diverse environments; map01130 Biosynthesis of antibiotics; map01200 Carbon metabolism; map01230 Biosynthesis of amino acids	GO:0005975 carbohydrate metabolic process; GO:0006082 organic acid metabolic process; GO:0006090 pyruvate metabolic process; GO:0006091 generation of precursor metabolites and energy; GO:0006096 glycolytic process; GO:0006139 nucleobase-containing compound metabolic process; GO:0006163 purine nucleotide metabolic process; GO:0006164 purine nucleotide biosynthetic process; GO:0006165 nucleoside di…	GO:0005618 cell wall; GO:0005622 intracellular; GO:0005623 cell; GO:0005737 cytoplasm; GO:0009986 cell surface; GO:0030312 external encapsulating structure; GO:0071944 cell periphery;	GO:0002020 protease binding; GO:0003824 catalytic activity; GO:0004618 phosphoglycerate kinase activity; GO:0005488 binding; GO:0005515 protein binding; GO:0016301 kinase activity; GO:0016740 transferase activity; GO:0016772 transferase activity, transferring phosphorus-containing groups; GO:0016774 phosphotransferase activity, carboxyl group as acceptor; GO:0019899 enzyme binding; GO:0030246 car…	PF00162	Phosphoglycerate kinase	F	COG0126	3-phosphoglycerate kinase
Q8DVV2	27	K	Phosphoglycerate kinase OS=Streptococcus mutans serotype c (strain ATCC 700610 / UA159) OX=210007 GN=pgk PE=3 SV=1	pgk	1	0.000197648	87.727	2	VDFNVPVK(1)DGVITNDNR	-0.22116	1		0.949		Cytoplasmic	K00927	PGK, pgk; phosphoglycerate kinase [EC:2.7.2.3]	map00010 Glycolysis / Gluconeogenesis; map00710 Carbon fixation in photosynthetic organisms; map01100 Metabolic pathways; map01110 Biosynthesis of secondary metabolites; map01120 Microbial metabolism in diverse environments; map01130 Biosynthesis of antibiotics; map01200 Carbon metabolism; map01230 Biosynthesis of amino acids	GO:0005975 carbohydrate metabolic process; GO:0006082 organic acid metabolic process; GO:0006090 pyruvate metabolic process; GO:0006091 generation of precursor metabolites and energy; GO:0006096 glycolytic process; GO:0006139 nucleobase-containing compound metabolic process; GO:0006163 purine nucleotide metabolic process; GO:0006164 purine nucleotide biosynthetic process; GO:0006165 nucleoside di…	GO:0005618 cell wall; GO:0005622 intracellular; GO:0005623 cell; GO:0005737 cytoplasm; GO:0009986 cell surface; GO:0030312 external encapsulating structure; GO:0071944 cell periphery;	GO:0002020 protease binding; GO:0003824 catalytic activity; GO:0004618 phosphoglycerate kinase activity; GO:0005488 binding; GO:0005515 protein binding; GO:0016301 kinase activity; GO:0016740 transferase activity; GO:0016772 transferase activity, transferring phosphorus-containing groups; GO:0016774 phosphotransferase activity, carboxyl group as acceptor; GO:0019899 enzyme binding; GO:0030246 car…	PF00162	Phosphoglycerate kinase	F	COG0126	3-phosphoglycerate kinase
Q8DVV3	73	K	Glyceraldehyde-3-phosphate dehydrogenase OS=Streptococcus mutans serotype c (strain ATCC 700610 / UA159) OX=210007 GN=gapC PE=3 SV=1	gapC	1	0.00132355	78.932	2	FVK(1)VSAER	0.51412	2	0.861	1.089	1.265	Cytoplasmic	K00134	GAPDH, gapA; glyceraldehyde 3-phosphate dehydrogenase [EC:1.2.1.12]	map00010 Glycolysis / Gluconeogenesis; map00710 Carbon fixation in photosynthetic organisms; map01100 Metabolic pathways; map01110 Biosynthesis of secondary metabolites; map01120 Microbial metabolism in diverse environments; map01130 Biosynthesis of antibiotics; map01200 Carbon metabolism; map01230 Biosynthesis of amino acids; map05130 Pathogenic Escherichia coli infection	GO:0006139 nucleobase-containing compound metabolic process; GO:0006725 cellular aromatic compound metabolic process; GO:0006732 coenzyme metabolic process; GO:0006733 oxidoreduction coenzyme metabolic process; GO:0006734 NADH metabolic process; GO:0006735 NADH regeneration; GO:0006753 nucleoside phosphate metabolic process; GO:0006793 phosphorus metabolic process; GO:0006796 phosphate-containing…	GO:0005622 intracellular; GO:0005623 cell; GO:0005737 cytoplasm; GO:0009986 cell surface;	GO:0000166 nucleotide binding; GO:0002020 protease binding; GO:0003824 catalytic activity; GO:0004365 glyceraldehyde-3-phosphate dehydrogenase (NAD+) (phosphorylating) activity; GO:0005488 binding; GO:0005515 protein binding; GO:0016491 oxidoreductase activity; GO:0016620 oxidoreductase activity, acting on the aldehyde or oxo group of donors, NAD or NADP as acceptor; GO:0016903 oxidoreductase act…	PF00044; PF02800	Glyceraldehyde 3-phosphate dehydrogenase, NAD binding domain; Glyceraldehyde 3-phosphate dehydrogenase, C-terminal domain	G	COG0057	Glyceraldehyde-3-phosphate dehydrogenase/erythrose-4-phosphate dehydrogenase
Q8DVV3	254	K	Glyceraldehyde-3-phosphate dehydrogenase OS=Streptococcus mutans serotype c (strain ATCC 700610 / UA159) OX=210007 GN=gapC PE=3 SV=1	gapC	1	5.92285e-06	93.772	2	K(1)VTVDEVNAAMK	-0.51371	3	0.734	1.17	1.594	Cytoplasmic	K00134	GAPDH, gapA; glyceraldehyde 3-phosphate dehydrogenase [EC:1.2.1.12]	map00010 Glycolysis / Gluconeogenesis; map00710 Carbon fixation in photosynthetic organisms; map01100 Metabolic pathways; map01110 Biosynthesis of secondary metabolites; map01120 Microbial metabolism in diverse environments; map01130 Biosynthesis of antibiotics; map01200 Carbon metabolism; map01230 Biosynthesis of amino acids; map05130 Pathogenic Escherichia coli infection	GO:0006139 nucleobase-containing compound metabolic process; GO:0006725 cellular aromatic compound metabolic process; GO:0006732 coenzyme metabolic process; GO:0006733 oxidoreduction coenzyme metabolic process; GO:0006734 NADH metabolic process; GO:0006735 NADH regeneration; GO:0006753 nucleoside phosphate metabolic process; GO:0006793 phosphorus metabolic process; GO:0006796 phosphate-containing…	GO:0005622 intracellular; GO:0005623 cell; GO:0005737 cytoplasm; GO:0009986 cell surface;	GO:0000166 nucleotide binding; GO:0002020 protease binding; GO:0003824 catalytic activity; GO:0004365 glyceraldehyde-3-phosphate dehydrogenase (NAD+) (phosphorylating) activity; GO:0005488 binding; GO:0005515 protein binding; GO:0016491 oxidoreductase activity; GO:0016620 oxidoreductase activity, acting on the aldehyde or oxo group of donors, NAD or NADP as acceptor; GO:0016903 oxidoreductase act…	PF00044; PF02800	Glyceraldehyde 3-phosphate dehydrogenase, NAD binding domain; Glyceraldehyde 3-phosphate dehydrogenase, C-terminal domain	G	COG0057	Glyceraldehyde-3-phosphate dehydrogenase/erythrose-4-phosphate dehydrogenase
Q8DVV3	118	K	Glyceraldehyde-3-phosphate dehydrogenase OS=Streptococcus mutans serotype c (strain ATCC 700610 / UA159) OX=210007 GN=gapC PE=3 SV=1	gapC	1	0.0171584	85.081	2	K(1)VVITAPGGNDIK	-0.14477	1		0.819		Cytoplasmic	K00134	GAPDH, gapA; glyceraldehyde 3-phosphate dehydrogenase [EC:1.2.1.12]	map00010 Glycolysis / Gluconeogenesis; map00710 Carbon fixation in photosynthetic organisms; map01100 Metabolic pathways; map01110 Biosynthesis of secondary metabolites; map01120 Microbial metabolism in diverse environments; map01130 Biosynthesis of antibiotics; map01200 Carbon metabolism; map01230 Biosynthesis of amino acids; map05130 Pathogenic Escherichia coli infection	GO:0006139 nucleobase-containing compound metabolic process; GO:0006725 cellular aromatic compound metabolic process; GO:0006732 coenzyme metabolic process; GO:0006733 oxidoreduction coenzyme metabolic process; GO:0006734 NADH metabolic process; GO:0006735 NADH regeneration; GO:0006753 nucleoside phosphate metabolic process; GO:0006793 phosphorus metabolic process; GO:0006796 phosphate-containing…	GO:0005622 intracellular; GO:0005623 cell; GO:0005737 cytoplasm; GO:0009986 cell surface;	GO:0000166 nucleotide binding; GO:0002020 protease binding; GO:0003824 catalytic activity; GO:0004365 glyceraldehyde-3-phosphate dehydrogenase (NAD+) (phosphorylating) activity; GO:0005488 binding; GO:0005515 protein binding; GO:0016491 oxidoreductase activity; GO:0016620 oxidoreductase activity, acting on the aldehyde or oxo group of donors, NAD or NADP as acceptor; GO:0016903 oxidoreductase act…	PF00044; PF02800	Glyceraldehyde 3-phosphate dehydrogenase, NAD binding domain; Glyceraldehyde 3-phosphate dehydrogenase, C-terminal domain	G	COG0057	Glyceraldehyde-3-phosphate dehydrogenase/erythrose-4-phosphate dehydrogenase
Q8DVV3	334	K	Glyceraldehyde-3-phosphate dehydrogenase OS=Streptococcus mutans serotype c (strain ATCC 700610 / UA159) OX=210007 GN=gapC PE=3 SV=1	gapC	1	0.000251541	76.255	2	TLEYFAK(1)IAK	0.94428	2	0.549	1.288	2.346	Cytoplasmic	K00134	GAPDH, gapA; glyceraldehyde 3-phosphate dehydrogenase [EC:1.2.1.12]	map00010 Glycolysis / Gluconeogenesis; map00710 Carbon fixation in photosynthetic organisms; map01100 Metabolic pathways; map01110 Biosynthesis of secondary metabolites; map01120 Microbial metabolism in diverse environments; map01130 Biosynthesis of antibiotics; map01200 Carbon metabolism; map01230 Biosynthesis of amino acids; map05130 Pathogenic Escherichia coli infection	GO:0006139 nucleobase-containing compound metabolic process; GO:0006725 cellular aromatic compound metabolic process; GO:0006732 coenzyme metabolic process; GO:0006733 oxidoreduction coenzyme metabolic process; GO:0006734 NADH metabolic process; GO:0006735 NADH regeneration; GO:0006753 nucleoside phosphate metabolic process; GO:0006793 phosphorus metabolic process; GO:0006796 phosphate-containing…	GO:0005622 intracellular; GO:0005623 cell; GO:0005737 cytoplasm; GO:0009986 cell surface;	GO:0000166 nucleotide binding; GO:0002020 protease binding; GO:0003824 catalytic activity; GO:0004365 glyceraldehyde-3-phosphate dehydrogenase (NAD+) (phosphorylating) activity; GO:0005488 binding; GO:0005515 protein binding; GO:0016491 oxidoreductase activity; GO:0016620 oxidoreductase activity, acting on the aldehyde or oxo group of donors, NAD or NADP as acceptor; GO:0016903 oxidoreductase act…	PF00044; PF02800	Glyceraldehyde 3-phosphate dehydrogenase, NAD binding domain; Glyceraldehyde 3-phosphate dehydrogenase, C-terminal domain	G	COG0057	Glyceraldehyde-3-phosphate dehydrogenase/erythrose-4-phosphate dehydrogenase
Q8DVV3	306	K	Glyceraldehyde-3-phosphate dehydrogenase OS=Streptococcus mutans serotype c (strain ATCC 700610 / UA159) OX=210007 GN=gapC PE=3 SV=1	gapC	1	2.1972e-06	126.21	2	VLDVDGK(1)QLVK	0.33585	3	0.886	1.073	1.211	Cytoplasmic	K00134	GAPDH, gapA; glyceraldehyde 3-phosphate dehydrogenase [EC:1.2.1.12]	map00010 Glycolysis / Gluconeogenesis; map00710 Carbon fixation in photosynthetic organisms; map01100 Metabolic pathways; map01110 Biosynthesis of secondary metabolites; map01120 Microbial metabolism in diverse environments; map01130 Biosynthesis of antibiotics; map01200 Carbon metabolism; map01230 Biosynthesis of amino acids; map05130 Pathogenic Escherichia coli infection	GO:0006139 nucleobase-containing compound metabolic process; GO:0006725 cellular aromatic compound metabolic process; GO:0006732 coenzyme metabolic process; GO:0006733 oxidoreduction coenzyme metabolic process; GO:0006734 NADH metabolic process; GO:0006735 NADH regeneration; GO:0006753 nucleoside phosphate metabolic process; GO:0006793 phosphorus metabolic process; GO:0006796 phosphate-containing…	GO:0005622 intracellular; GO:0005623 cell; GO:0005737 cytoplasm; GO:0009986 cell surface;	GO:0000166 nucleotide binding; GO:0002020 protease binding; GO:0003824 catalytic activity; GO:0004365 glyceraldehyde-3-phosphate dehydrogenase (NAD+) (phosphorylating) activity; GO:0005488 binding; GO:0005515 protein binding; GO:0016491 oxidoreductase activity; GO:0016620 oxidoreductase activity, acting on the aldehyde or oxo group of donors, NAD or NADP as acceptor; GO:0016903 oxidoreductase act…	PF00044; PF02800	Glyceraldehyde 3-phosphate dehydrogenase, NAD binding domain; Glyceraldehyde 3-phosphate dehydrogenase, C-terminal domain	G	COG0057	Glyceraldehyde-3-phosphate dehydrogenase/erythrose-4-phosphate dehydrogenase
Q8DVV4	9	K	Elongation factor G OS=Streptococcus mutans serotype c (strain ATCC 700610 / UA159) OX=210007 GN=fusA PE=3 SV=1	fusA	1	0.000900063	64.906	2	EFSLEK(1)TR	0.11063	2	0.742	1.282	1.728	Cytoplasmic	K02355	fusA, GFM, EFG; elongation factor G		GO:0006412 translation; GO:0006414 translational elongation; GO:0006518 peptide metabolic process; GO:0006807 nitrogen compound metabolic process; GO:0008152 metabolic process; GO:0009058 biosynthetic process; GO:0009059 macromolecule biosynthetic process; GO:0009987 cellular process; GO:0010467 gene expression; GO:0019538 protein metabolic process; GO:0034641 cellular nitrogen compound metabolic…	GO:0005618 cell wall; GO:0005622 intracellular; GO:0005623 cell; GO:0005737 cytoplasm; GO:0005829 cytosol; GO:0005886 plasma membrane; GO:0016020 membrane; GO:0030312 external encapsulating structure; GO:0071944 cell periphery;	GO:0003676 nucleic acid binding; GO:0003723 RNA binding; GO:0003746 translation elongation factor activity; GO:0005488 binding; GO:0008135 translation factor activity, RNA binding; GO:0097159 organic cyclic compound binding; GO:1901363 heterocyclic compound binding;	PF00009; PF03144; PF03764; PF00679	Elongation factor Tu GTP binding domain; Elongation factor Tu domain 2; Elongation factor G, domain IV; Elongation factor G C-terminus	J	COG0480	Translation elongation factors (GTPases)
Q8DVV4	392	K	Elongation factor G OS=Streptococcus mutans serotype c (strain ATCC 700610 / UA159) OX=210007 GN=fusA PE=3 SV=1	fusA	1	3.60427e-30	282.72	2	ETTTGDSLTDEK(1)AK	-0.070703	2	0.812	1.206	1.485	Cytoplasmic	K02355	fusA, GFM, EFG; elongation factor G		GO:0006412 translation; GO:0006414 translational elongation; GO:0006518 peptide metabolic process; GO:0006807 nitrogen compound metabolic process; GO:0008152 metabolic process; GO:0009058 biosynthetic process; GO:0009059 macromolecule biosynthetic process; GO:0009987 cellular process; GO:0010467 gene expression; GO:0019538 protein metabolic process; GO:0034641 cellular nitrogen compound metabolic…	GO:0005618 cell wall; GO:0005622 intracellular; GO:0005623 cell; GO:0005737 cytoplasm; GO:0005829 cytosol; GO:0005886 plasma membrane; GO:0016020 membrane; GO:0030312 external encapsulating structure; GO:0071944 cell periphery;	GO:0003676 nucleic acid binding; GO:0003723 RNA binding; GO:0003746 translation elongation factor activity; GO:0005488 binding; GO:0008135 translation factor activity, RNA binding; GO:0097159 organic cyclic compound binding; GO:1901363 heterocyclic compound binding;	PF00009; PF03144; PF03764; PF00679	Elongation factor Tu GTP binding domain; Elongation factor Tu domain 2; Elongation factor G, domain IV; Elongation factor G C-terminus	J	COG0480	Translation elongation factors (GTPases)
Q8DVV4	36	K	Elongation factor G OS=Streptococcus mutans serotype c (strain ATCC 700610 / UA159) OX=210007 GN=fusA PE=3 SV=1	fusA	1	0.000462801	85.821	2	ILYYTGK(1)IHK	-0.4264	2	0.74	1.284	1.735	Cytoplasmic	K02355	fusA, GFM, EFG; elongation factor G		GO:0006412 translation; GO:0006414 translational elongation; GO:0006518 peptide metabolic process; GO:0006807 nitrogen compound metabolic process; GO:0008152 metabolic process; GO:0009058 biosynthetic process; GO:0009059 macromolecule biosynthetic process; GO:0009987 cellular process; GO:0010467 gene expression; GO:0019538 protein metabolic process; GO:0034641 cellular nitrogen compound metabolic…	GO:0005618 cell wall; GO:0005622 intracellular; GO:0005623 cell; GO:0005737 cytoplasm; GO:0005829 cytosol; GO:0005886 plasma membrane; GO:0016020 membrane; GO:0030312 external encapsulating structure; GO:0071944 cell periphery;	GO:0003676 nucleic acid binding; GO:0003723 RNA binding; GO:0003746 translation elongation factor activity; GO:0005488 binding; GO:0008135 translation factor activity, RNA binding; GO:0097159 organic cyclic compound binding; GO:1901363 heterocyclic compound binding;	PF00009; PF03144; PF03764; PF00679	Elongation factor Tu GTP binding domain; Elongation factor Tu domain 2; Elongation factor G, domain IV; Elongation factor G C-terminus	J	COG0480	Translation elongation factors (GTPases)
Q8DVV5	136	K	30S ribosomal protein S7 OS=Streptococcus mutans serotype c (strain ATCC 700610 / UA159) OX=210007 GN=rpsG PE=3 SV=1	rpsG	1	7.52791e-15	162.14	2	EILDASNNTGASVK(1)K	0.50462	2	0.518	1.586	3.062	Cytoplasmic	K02992	RP-S7, MRPS7, rpsG; small subunit ribosomal protein S7	map03010 Ribosome	GO:0000028 ribosomal small subunit assembly; GO:0006412 translation; GO:0006417 regulation of translation; GO:0006518 peptide metabolic process; GO:0006807 nitrogen compound metabolic process; GO:0006996 organelle organization; GO:0008152 metabolic process; GO:0009058 biosynthetic process; GO:0009059 macromolecule biosynthetic process; GO:0009889 regulation of biosynthetic process; GO:0009890 neg…	GO:0005618 cell wall; GO:0005622 intracellular; GO:0005623 cell; GO:0005737 cytoplasm; GO:0005829 cytosol; GO:0005840 ribosome; GO:0005886 plasma membrane; GO:0015935 small ribosomal subunit; GO:0016020 membrane; GO:0022626 cytosolic ribosome; GO:0022627 cytosolic small ribosomal subunit; GO:0030312 external encapsulating structure; GO:0032991 protein-containing complex; GO:0043226 organelle; GO:…	GO:0003676 nucleic acid binding; GO:0003723 RNA binding; GO:0003729 mRNA binding; GO:0003735 structural constituent of ribosome; GO:0005198 structural molecule activity; GO:0005488 binding; GO:0019843 rRNA binding; GO:0097159 organic cyclic compound binding; GO:1901363 heterocyclic compound binding;	PF00177	Ribosomal protein S7p/S5e	J	COG0049	Ribosomal protein S7
Q8DVV5	21	K	30S ribosomal protein S7 OS=Streptococcus mutans serotype c (strain ATCC 700610 / UA159) OX=210007 GN=rpsG PE=3 SV=1	rpsG	1	0.000268558	63.025	3	REVLPDPLYNSK(1)LVTR	2.5142	2		1.108		Cytoplasmic	K02992	RP-S7, MRPS7, rpsG; small subunit ribosomal protein S7	map03010 Ribosome	GO:0000028 ribosomal small subunit assembly; GO:0006412 translation; GO:0006417 regulation of translation; GO:0006518 peptide metabolic process; GO:0006807 nitrogen compound metabolic process; GO:0006996 organelle organization; GO:0008152 metabolic process; GO:0009058 biosynthetic process; GO:0009059 macromolecule biosynthetic process; GO:0009889 regulation of biosynthetic process; GO:0009890 neg…	GO:0005618 cell wall; GO:0005622 intracellular; GO:0005623 cell; GO:0005737 cytoplasm; GO:0005829 cytosol; GO:0005840 ribosome; GO:0005886 plasma membrane; GO:0015935 small ribosomal subunit; GO:0016020 membrane; GO:0022626 cytosolic ribosome; GO:0022627 cytosolic small ribosomal subunit; GO:0030312 external encapsulating structure; GO:0032991 protein-containing complex; GO:0043226 organelle; GO:…	GO:0003676 nucleic acid binding; GO:0003723 RNA binding; GO:0003729 mRNA binding; GO:0003735 structural constituent of ribosome; GO:0005198 structural molecule activity; GO:0005488 binding; GO:0019843 rRNA binding; GO:0097159 organic cyclic compound binding; GO:1901363 heterocyclic compound binding;	PF00177	Ribosomal protein S7p/S5e	J	COG0049	Ribosomal protein S7
Q8DVX2	223	K	Putative RNA-binding protein, Jag family OS=Streptococcus mutans serotype c (strain ATCC 700610 / UA159) OX=210007 GN=SMU_338 PE=4 SV=1	SMU_338	1	0.0144329	53.517	2	VIGYHGK(1)VLK	0.42288	1	0.692			Cytoplasmic	K06346	jag; spoIIIJ-associated protein					PF13083; PF01424	KH domain; R3H domain	S	COG1847	Predicted RNA-binding protein
Q8DVX9	431	K	Glutamate--tRNA ligase OS=Streptococcus mutans serotype c (strain ATCC 700610 / UA159) OX=210007 GN=gltX PE=3 SV=1	gltX	1	0.0262965	72.327	2	SENIFPQIK(1)AVQK	-0.065743	1	1.067			Cytoplasmic	K09698	gltX; nondiscriminating glutamyl-tRNA synthetase [EC:6.1.1.24]	map00970 Aminoacyl-tRNA biosynthesis; map01100 Metabolic pathways		GO:0005622 intracellular; GO:0005623 cell; GO:0005737 cytoplasm; GO:0009986 cell surface;	GO:0005488 binding; GO:0030246 carbohydrate binding; GO:0030247 polysaccharide binding; GO:2001065 mannan binding;	PF00749	tRNA synthetases class I (E and Q), catalytic domain	J	COG0008	Glutamyl- and glutaminyl-tRNA synthetases
Q8DW28	370	K	Fe-S cluster assembly protein SufB(predicted) OS=Streptococcus mutans serotype c (strain ATCC 700610 / UA159) OX=210007 GN=SMU_251 PE=3 SV=1	SMU_251	1	0.000406424	80.815	2	GQVSFNK(1)SSQK	0.3832	2	1.089	0.941	0.864	Cytoplasmic	K09014	sufB; Fe-S cluster assembly protein SufB		GO:0006139 nucleobase-containing compound metabolic process; GO:0006725 cellular aromatic compound metabolic process; GO:0006807 nitrogen compound metabolic process; GO:0008152 metabolic process; GO:0009987 cellular process; GO:0034641 cellular nitrogen compound metabolic process; GO:0040007 growth; GO:0043170 macromolecule metabolic process; GO:0044237 cellular metabolic process; GO:0044238 prim…	GO:0005622 intracellular; GO:0005623 cell; GO:0005737 cytoplasm; GO:0005829 cytosol;	GO:0003824 catalytic activity; GO:0004518 nuclease activity; GO:0004519 endonuclease activity; GO:0016787 hydrolase activity; GO:0016788 hydrolase activity, acting on ester bonds;			O	COG0719	ABC-type transport system involved in Fe-S cluster assembly, permease component
Q8DW32	151	K	Putative ABC transporter, ATP-binding protein OS=Streptococcus mutans serotype c (strain ATCC 700610 / UA159) OX=210007 GN=SMU_247 PE=3 SV=1	SMU_247	1	0.0241371	56.938	2	YLNEGFSGGEK(1)K	-0.36896	1		0.664		Cytoplasmic	K09013	sufC; Fe-S cluster assembly ATP-binding protein		GO:0006790 sulfur compound metabolic process; GO:0008152 metabolic process; GO:0009314 response to radiation; GO:0009628 response to abiotic stimulus; GO:0009987 cellular process; GO:0016043 cellular component organization; GO:0016226 iron-sulfur cluster assembly; GO:0022607 cellular component assembly; GO:0031163 metallo-sulfur cluster assembly; GO:0044085 cellular component biogenesis; GO:00442…	GO:0005622 intracellular; GO:0005623 cell; GO:0005737 cytoplasm; GO:0005829 cytosol;		PF00005	ABC transporter	O	COG0396	ABC-type transport system involved in Fe-S cluster assembly, ATPase component
Q8DW43	286	K	Ketol-acid reductoisomerase (NADP(+)) OS=Streptococcus mutans serotype c (strain ATCC 700610 / UA159) OX=210007 GN=ilvC PE=3 SV=1	ilvC	1	2.42211e-10	183	2	AALADIQSGK(1)FAR	-1.1448	2	0.843	1.102	1.307	Cytoplasmic	K00053	ilvC; ketol-acid reductoisomerase [EC:1.1.1.86]	map00290 Valine, leucine and isoleucine biosynthesis; map00770 Pantothenate and CoA biosynthesis; map01100 Metabolic pathways; map01110 Biosynthesis of secondary metabolites; map01130 Biosynthesis of antibiotics; map01210 2-Oxocarboxylic acid metabolism; map01230 Biosynthesis of amino acids						H	COG0059	Ketol-acid reductoisomerase
Q8DW43	58	K	Ketol-acid reductoisomerase (NADP(+)) OS=Streptococcus mutans serotype c (strain ATCC 700610 / UA159) OX=210007 GN=ilvC PE=3 SV=1	ilvC	1	1.02513e-10	119.97	2	AK(1)EDGFDTYEVGEATK	0.98803	1		0.823		Cytoplasmic	K00053	ilvC; ketol-acid reductoisomerase [EC:1.1.1.86]	map00290 Valine, leucine and isoleucine biosynthesis; map00770 Pantothenate and CoA biosynthesis; map01100 Metabolic pathways; map01110 Biosynthesis of secondary metabolites; map01130 Biosynthesis of antibiotics; map01210 2-Oxocarboxylic acid metabolism; map01230 Biosynthesis of amino acids						H	COG0059	Ketol-acid reductoisomerase
Q8DW43	91	K	Ketol-acid reductoisomerase (NADP(+)) OS=Streptococcus mutans serotype c (strain ATCC 700610 / UA159) OX=210007 GN=ilvC PE=3 SV=1	ilvC	1	9.57236e-07	103.27	2	DIYK(1)DEIAPNLSAGK	-0.1167	1		0.823		Cytoplasmic	K00053	ilvC; ketol-acid reductoisomerase [EC:1.1.1.86]	map00290 Valine, leucine and isoleucine biosynthesis; map00770 Pantothenate and CoA biosynthesis; map01100 Metabolic pathways; map01110 Biosynthesis of secondary metabolites; map01130 Biosynthesis of antibiotics; map01210 2-Oxocarboxylic acid metabolism; map01230 Biosynthesis of amino acids						H	COG0059	Ketol-acid reductoisomerase
Q8DW43	307	K	Ketol-acid reductoisomerase (NADP(+)) OS=Streptococcus mutans serotype c (strain ATCC 700610 / UA159) OX=210007 GN=ilvC PE=3 SV=1	ilvC	1	4.66628e-06	148.69	2	K(1)EAEGLEIEK	15.957	3	0.892	1.07	1.2	Cytoplasmic	K00053	ilvC; ketol-acid reductoisomerase [EC:1.1.1.86]	map00290 Valine, leucine and isoleucine biosynthesis; map00770 Pantothenate and CoA biosynthesis; map01100 Metabolic pathways; map01110 Biosynthesis of secondary metabolites; map01130 Biosynthesis of antibiotics; map01210 2-Oxocarboxylic acid metabolism; map01230 Biosynthesis of amino acids						H	COG0059	Ketol-acid reductoisomerase
Q8DW43	20	K	Ketol-acid reductoisomerase (NADP(+)) OS=Streptococcus mutans serotype c (strain ATCC 700610 / UA159) OX=210007 GN=ilvC PE=3 SV=1	ilvC	1	2.57975e-06	92.747	3	K(1)IAVIGYGSQGHAHAQNLR	0.81388	1		0.823		Cytoplasmic	K00053	ilvC; ketol-acid reductoisomerase [EC:1.1.1.86]	map00290 Valine, leucine and isoleucine biosynthesis; map00770 Pantothenate and CoA biosynthesis; map01100 Metabolic pathways; map01110 Biosynthesis of secondary metabolites; map01130 Biosynthesis of antibiotics; map01210 2-Oxocarboxylic acid metabolism; map01230 Biosynthesis of amino acids						H	COG0059	Ketol-acid reductoisomerase
Q8DW45	169	K	Acetolactate synthase OS=Streptococcus mutans serotype c (strain ATCC 700610 / UA159) OX=210007 GN=ilvB PE=3 SV=1	ilvB	1	0.000189958	43.904	2	PGPVVIDLPK(1)DVSEK	1.161	1		0.912		CytoplasmicMembrane	K01652	E2.2.1.6L, ilvB, ilvG, ilvI; acetolactate synthase I/II/III large subunit [EC:2.2.1.6]	map00290 Valine, leucine and isoleucine biosynthesis; map00650 Butanoate metabolism; map00660 C5-Branched dibasic acid metabolism; map00770 Pantothenate and CoA biosynthesis; map01100 Metabolic pathways; map01110 Biosynthesis of secondary metabolites; map01130 Biosynthesis of antibiotics; map01210 2-Oxocarboxylic acid metabolism; map01230 Biosynthesis of amino acids				PF02776; PF00205; PF02775	Thiamine pyrophosphate enzyme, N-terminal TPP binding domain; Thiamine pyrophosphate enzyme, central domain; Thiamine pyrophosphate enzyme, C-terminal TPP binding domain	EH	COG0028	Thiamine pyrophosphate-requiring enzymes [acetolactate synthase, pyruvate dehydrogenase (cytochrome), glyoxylate carboligase, phosphonopyruvate decarboxylase]
Q8DWB9	6	K	Aldehyde-alcohol dehydrogenase OS=Streptococcus mutans serotype c (strain ATCC 700610 / UA159) OX=210007 GN=adhE PE=3 SV=1	adhE	1	0.00291244	77.431	2	ETK(1)TEALTAEEAAK	-1.2719	1	0.526			Cytoplasmic	K04072	adhE; acetaldehyde dehydrogenase / alcohol dehydrogenase [EC:1.2.1.10 1.1.1.1]	map00010 Glycolysis / Gluconeogenesis; map00071 Fatty acid degradation; map00350 Tyrosine metabolism; map00620 Pyruvate metabolism; map00625 Chloroalkane and chloroalkene degradation; map00626 Naphthalene degradation; map00650 Butanoate metabolism; map01100 Metabolic pathways; map01110 Biosynthesis of secondary metabolites; map01120 Microbial metabolism in diverse environments; map01130 Biosynthe…						C	COG1454	Alcohol dehydrogenase, class IV
Q8DWB9	850	K	Aldehyde-alcohol dehydrogenase OS=Streptococcus mutans serotype c (strain ATCC 700610 / UA159) OX=210007 GN=adhE PE=3 SV=1	adhE	1	0.052057	45.183	2	K(1)AFDAAVDR	-0.6365	1	0.526			Cytoplasmic	K04072	adhE; acetaldehyde dehydrogenase / alcohol dehydrogenase [EC:1.2.1.10 1.1.1.1]	map00010 Glycolysis / Gluconeogenesis; map00071 Fatty acid degradation; map00350 Tyrosine metabolism; map00620 Pyruvate metabolism; map00625 Chloroalkane and chloroalkene degradation; map00626 Naphthalene degradation; map00650 Butanoate metabolism; map01100 Metabolic pathways; map01110 Biosynthesis of secondary metabolites; map01120 Microbial metabolism in diverse environments; map01130 Biosynthe…						C	COG1454	Alcohol dehydrogenase, class IV
Q8DWD4	263	K	Dihydrolipoyl dehydrogenase OS=Streptococcus mutans serotype c (strain ATCC 700610 / UA159) OX=210007 GN=adhD PE=3 SV=1	adhD	1	0.000287892	112.68	2	GHNIILATGSK(1)VSR	0.18271	1		0.611		Cytoplasmic	K00382	DLD, lpd, pdhD; dihydrolipoamide dehydrogenase [EC:1.8.1.4]	map00010 Glycolysis / Gluconeogenesis; map00020 Citrate cycle (TCA cycle); map00260 Glycine, serine and threonine metabolism; map00280 Valine, leucine and isoleucine degradation; map00310 Lysine degradation; map00380 Tryptophan metabolism; map00620 Pyruvate metabolism; map00630 Glyoxylate and dicarboxylate metabolism; map00640 Propanoate metabolism; map01100 Metabolic pathways; map01110 Biosynthe…				PF00364; PF07992; PF02852	Biotin-requiring enzyme; Pyridine nucleotide-disulphide oxidoreductase; Pyridine nucleotide-disulphide oxidoreductase, dimerisation domain	C	COG1249	Pyruvate/2-oxoglutarate dehydrogenase complex, dihydrolipoamide dehydrogenase (E3) component, and related enzymes
Q8DWD4	165	K	Dihydrolipoyl dehydrogenase OS=Streptococcus mutans serotype c (strain ATCC 700610 / UA159) OX=210007 GN=adhD PE=3 SV=1	adhD	1	3.61062e-17	182.23	2	SEFGGTCLNK(1)GCIPTK	-0.38026	1		0.611		Cytoplasmic	K00382	DLD, lpd, pdhD; dihydrolipoamide dehydrogenase [EC:1.8.1.4]	map00010 Glycolysis / Gluconeogenesis; map00020 Citrate cycle (TCA cycle); map00260 Glycine, serine and threonine metabolism; map00280 Valine, leucine and isoleucine degradation; map00310 Lysine degradation; map00380 Tryptophan metabolism; map00620 Pyruvate metabolism; map00630 Glyoxylate and dicarboxylate metabolism; map00640 Propanoate metabolism; map01100 Metabolic pathways; map01110 Biosynthe…				PF00364; PF07992; PF02852	Biotin-requiring enzyme; Pyridine nucleotide-disulphide oxidoreductase; Pyridine nucleotide-disulphide oxidoreductase, dimerisation domain	C	COG1249	Pyruvate/2-oxoglutarate dehydrogenase complex, dihydrolipoamide dehydrogenase (E3) component, and related enzymes
Q8DWD4	225	K	Dihydrolipoyl dehydrogenase OS=Streptococcus mutans serotype c (strain ATCC 700610 / UA159) OX=210007 GN=adhD PE=3 SV=1	adhD	1	4.78103e-07	102.26	2	TLTSGVQGLLK(1)ANK	-0.27433	1		0.611		Cytoplasmic	K00382	DLD, lpd, pdhD; dihydrolipoamide dehydrogenase [EC:1.8.1.4]	map00010 Glycolysis / Gluconeogenesis; map00020 Citrate cycle (TCA cycle); map00260 Glycine, serine and threonine metabolism; map00280 Valine, leucine and isoleucine degradation; map00310 Lysine degradation; map00380 Tryptophan metabolism; map00620 Pyruvate metabolism; map00630 Glyoxylate and dicarboxylate metabolism; map00640 Propanoate metabolism; map01100 Metabolic pathways; map01110 Biosynthe…				PF00364; PF07992; PF02852	Biotin-requiring enzyme; Pyridine nucleotide-disulphide oxidoreductase; Pyridine nucleotide-disulphide oxidoreductase, dimerisation domain	C	COG1249	Pyruvate/2-oxoglutarate dehydrogenase complex, dihydrolipoamide dehydrogenase (E3) component, and related enzymes
Q8DWD4	175	K	Dihydrolipoyl dehydrogenase OS=Streptococcus mutans serotype c (strain ATCC 700610 / UA159) OX=210007 GN=adhD PE=3 SV=1	adhD	1	0.000763372	54.912	2	TYLK(1)NAEILDGIK	0.53495	1		0.611		Cytoplasmic	K00382	DLD, lpd, pdhD; dihydrolipoamide dehydrogenase [EC:1.8.1.4]	map00010 Glycolysis / Gluconeogenesis; map00020 Citrate cycle (TCA cycle); map00260 Glycine, serine and threonine metabolism; map00280 Valine, leucine and isoleucine degradation; map00310 Lysine degradation; map00380 Tryptophan metabolism; map00620 Pyruvate metabolism; map00630 Glyoxylate and dicarboxylate metabolism; map00640 Propanoate metabolism; map01100 Metabolic pathways; map01110 Biosynthe…				PF00364; PF07992; PF02852	Biotin-requiring enzyme; Pyridine nucleotide-disulphide oxidoreductase; Pyridine nucleotide-disulphide oxidoreductase, dimerisation domain	C	COG1249	Pyruvate/2-oxoglutarate dehydrogenase complex, dihydrolipoamide dehydrogenase (E3) component, and related enzymes
Q8DWD4	155	K	Dihydrolipoyl dehydrogenase OS=Streptococcus mutans serotype c (strain ATCC 700610 / UA159) OX=210007 GN=adhD PE=3 SV=1	adhD	1	8.46029e-08	101.8	2	VAIVEK(1)SEFGGTCLNK	0.37978	2		0.611		Cytoplasmic	K00382	DLD, lpd, pdhD; dihydrolipoamide dehydrogenase [EC:1.8.1.4]	map00010 Glycolysis / Gluconeogenesis; map00020 Citrate cycle (TCA cycle); map00260 Glycine, serine and threonine metabolism; map00280 Valine, leucine and isoleucine degradation; map00310 Lysine degradation; map00380 Tryptophan metabolism; map00620 Pyruvate metabolism; map00630 Glyoxylate and dicarboxylate metabolism; map00640 Propanoate metabolism; map01100 Metabolic pathways; map01110 Biosynthe…				PF00364; PF07992; PF02852	Biotin-requiring enzyme; Pyridine nucleotide-disulphide oxidoreductase; Pyridine nucleotide-disulphide oxidoreductase, dimerisation domain	C	COG1249	Pyruvate/2-oxoglutarate dehydrogenase complex, dihydrolipoamide dehydrogenase (E3) component, and related enzymes
Q8DWD7	34	K	Putative acetoin dehydrogenase (TPP-dependent), E1 component alpha subunit OS=Streptococcus mutans serotype c (strain ATCC 700610 / UA159) OX=210007 GN=adhA PE=4 SV=1	adhA	1	0.0479011	58.916	2	DVDTK(1)LNK	-0.098092	1		0.564		Cytoplasmic	K00161	PDHA, pdhA; pyruvate dehydrogenase E1 component alpha subunit [EC:1.2.4.1]	map00010 Glycolysis / Gluconeogenesis; map00020 Citrate cycle (TCA cycle); map00620 Pyruvate metabolism; map01100 Metabolic pathways; map01110 Biosynthesis of secondary metabolites; map01120 Microbial metabolism in diverse environments; map01130 Biosynthesis of antibiotics; map01200 Carbon metabolism						C	COG1071	Pyruvate/2-oxoglutarate dehydrogenase complex, dehydrogenase (E1) component, eukaryotic type, alpha subunit
Q8DWE1	3	K	50S ribosomal protein L28 OS=Streptococcus mutans serotype c (strain ATCC 700610 / UA159) OX=210007 GN=rpmB PE=3 SV=1	rpmB	1	0.000981359	81.335	2	AK(1)VCYFTGR	0.35105	1		1.078		Cytoplasmic	K02902	RP-L28, MRPL28, rpmB; large subunit ribosomal protein L28	map03010 Ribosome			GO:0003735 structural constituent of ribosome; GO:0005198 structural molecule activity;			J	COG0227	Ribosomal protein L28
Q8DWE1	30	K	50S ribosomal protein L28 OS=Streptococcus mutans serotype c (strain ATCC 700610 / UA159) OX=210007 GN=rpmB PE=3 SV=1	rpmB	1	0.00159846	76.605	2	VAK(1)PNLQK	-0.94604	1		1.078		Cytoplasmic	K02902	RP-L28, MRPL28, rpmB; large subunit ribosomal protein L28	map03010 Ribosome			GO:0003735 structural constituent of ribosome; GO:0005198 structural molecule activity;			J	COG0227	Ribosomal protein L28
Q8DWG0	223	K	Fructose-1,6-biphosphate aldolase OS=Streptococcus mutans serotype c (strain ATCC 700610 / UA159) OX=210007 GN=fbaA PE=4 SV=1	fbaA	1	0.0237238	47.334	2	AAIK(1)LGVAK	-0.60902	2	0.899	1.08	1.201	Cytoplasmic	K01624	FBA, fbaA; fructose-bisphosphate aldolase, class II [EC:4.1.2.13]	map00010 Glycolysis / Gluconeogenesis; map00030 Pentose phosphate pathway; map00051 Fructose and mannose metabolism; map00680 Methane metabolism; map00710 Carbon fixation in photosynthetic organisms; map01100 Metabolic pathways; map01110 Biosynthesis of secondary metabolites; map01120 Microbial metabolism in diverse environments; map01130 Biosynthesis of antibiotics; map01200 Carbon metabolism; m…				PF01116	Fructose-bisphosphate aldolase class-II	G	COG0191	Fructose/tagatose bisphosphate aldolase
Q8DWG0	8	K	Fructose-1,6-biphosphate aldolase OS=Streptococcus mutans serotype c (strain ATCC 700610 / UA159) OX=210007 GN=fbaA PE=4 SV=1	fbaA	1	1.92973e-09	159.82	2	AIVSAEK(1)FVQAAR	0.1335	2	0.498	1.394	2.799	Cytoplasmic	K01624	FBA, fbaA; fructose-bisphosphate aldolase, class II [EC:4.1.2.13]	map00010 Glycolysis / Gluconeogenesis; map00030 Pentose phosphate pathway; map00051 Fructose and mannose metabolism; map00680 Methane metabolism; map00710 Carbon fixation in photosynthetic organisms; map01100 Metabolic pathways; map01110 Biosynthesis of secondary metabolites; map01120 Microbial metabolism in diverse environments; map01130 Biosynthesis of antibiotics; map01200 Carbon metabolism; m…				PF01116	Fructose-bisphosphate aldolase class-II	G	COG0191	Fructose/tagatose bisphosphate aldolase
Q8DWG0	259	K	Fructose-1,6-biphosphate aldolase OS=Streptococcus mutans serotype c (strain ATCC 700610 / UA159) OX=210007 GN=fbaA PE=4 SV=1	fbaA	1	5.43024e-40	256.28	2	FAAEYEANEAEYDK(1)K	1.1767	4	0.318	1.536	4.83	Cytoplasmic	K01624	FBA, fbaA; fructose-bisphosphate aldolase, class II [EC:4.1.2.13]	map00010 Glycolysis / Gluconeogenesis; map00030 Pentose phosphate pathway; map00051 Fructose and mannose metabolism; map00680 Methane metabolism; map00710 Carbon fixation in photosynthetic organisms; map01100 Metabolic pathways; map01110 Biosynthesis of secondary metabolites; map01120 Microbial metabolism in diverse environments; map01130 Biosynthesis of antibiotics; map01200 Carbon metabolism; m…				PF01116	Fructose-bisphosphate aldolase class-II	G	COG0191	Fructose/tagatose bisphosphate aldolase
Q8DWG0	42	K	Fructose-1,6-biphosphate aldolase OS=Streptococcus mutans serotype c (strain ATCC 700610 / UA159) OX=210007 GN=fbaA PE=4 SV=1	fbaA	1	8.95989e-10	93.026	2	K(1)APVLIQTSMGAAK	-0.21083	2		0.893		Cytoplasmic	K01624	FBA, fbaA; fructose-bisphosphate aldolase, class II [EC:4.1.2.13]	map00010 Glycolysis / Gluconeogenesis; map00030 Pentose phosphate pathway; map00051 Fructose and mannose metabolism; map00680 Methane metabolism; map00710 Carbon fixation in photosynthetic organisms; map01100 Metabolic pathways; map01110 Biosynthesis of secondary metabolites; map01120 Microbial metabolism in diverse environments; map01130 Biosynthesis of antibiotics; map01200 Carbon metabolism; m…				PF01116	Fructose-bisphosphate aldolase class-II	G	COG0191	Fructose/tagatose bisphosphate aldolase
Q8DWG0	245	K	Fructose-1,6-biphosphate aldolase OS=Streptococcus mutans serotype c (strain ATCC 700610 / UA159) OX=210007 GN=fbaA PE=4 SV=1	fbaA	1	1.81364e-15	191.11	2	K(1)FAAEYEANEAEYDK	-0.027747	4	0.094	1.712	18.213	Cytoplasmic	K01624	FBA, fbaA; fructose-bisphosphate aldolase, class II [EC:4.1.2.13]	map00010 Glycolysis / Gluconeogenesis; map00030 Pentose phosphate pathway; map00051 Fructose and mannose metabolism; map00680 Methane metabolism; map00710 Carbon fixation in photosynthetic organisms; map01100 Metabolic pathways; map01110 Biosynthesis of secondary metabolites; map01120 Microbial metabolism in diverse environments; map01130 Biosynthesis of antibiotics; map01200 Carbon metabolism; m…				PF01116	Fructose-bisphosphate aldolase class-II	G	COG0191	Fructose/tagatose bisphosphate aldolase
Q8DWG0	267	K	Fructose-1,6-biphosphate aldolase OS=Streptococcus mutans serotype c (strain ATCC 700610 / UA159) OX=210007 GN=fbaA PE=4 SV=1	fbaA	0.999988	5.55196e-08	135.89	3	K(1)FLKPGFEAITEAVEER	1.0684	1		0.893		Cytoplasmic	K01624	FBA, fbaA; fructose-bisphosphate aldolase, class II [EC:4.1.2.13]	map00010 Glycolysis / Gluconeogenesis; map00030 Pentose phosphate pathway; map00051 Fructose and mannose metabolism; map00680 Methane metabolism; map00710 Carbon fixation in photosynthetic organisms; map01100 Metabolic pathways; map01110 Biosynthesis of secondary metabolites; map01120 Microbial metabolism in diverse environments; map01130 Biosynthesis of antibiotics; map01200 Carbon metabolism; m…				PF01116	Fructose-bisphosphate aldolase class-II	G	COG0191	Fructose/tagatose bisphosphate aldolase
Q8DWG0	61	K	Fructose-1,6-biphosphate aldolase OS=Streptococcus mutans serotype c (strain ATCC 700610 / UA159) OX=210007 GN=fbaA PE=4 SV=1	fbaA	1	0.00438563	50.834	2	YMGGYK(1)LCK	0.091149	1		0.893		Cytoplasmic	K01624	FBA, fbaA; fructose-bisphosphate aldolase, class II [EC:4.1.2.13]	map00010 Glycolysis / Gluconeogenesis; map00030 Pentose phosphate pathway; map00051 Fructose and mannose metabolism; map00680 Methane metabolism; map00710 Carbon fixation in photosynthetic organisms; map01100 Metabolic pathways; map01110 Biosynthesis of secondary metabolites; map01120 Microbial metabolism in diverse environments; map01130 Biosynthesis of antibiotics; map01200 Carbon metabolism; m…				PF01116	Fructose-bisphosphate aldolase class-II	G	COG0191	Fructose/tagatose bisphosphate aldolase
Q8DWH0	159	K	Putative phosphomethylpyrimidine kinase OS=Streptococcus mutans serotype c (strain ATCC 700610 / UA159) OX=210007 GN=thiD PE=3 SV=1	thiD	1	0.000576889	76.255	2	AAAK(1)CLYHLGAK	-0.30525	2	1.089	0.884	0.812	Unknown	K00868	pdxK, pdxY; pyridoxine kinase [EC:2.7.1.35]	map00750 Vitamin B6 metabolism; map01100 Metabolic pathways						H	COG0351	Hydroxymethylpyrimidine/phosphomethylpyrimidine kinase
Q8DWL8	22	K	Acyl carrier protein OS=Streptococcus mutans serotype c (strain ATCC 700610 / UA159) OX=210007 GN=acpP PE=3 SV=1	acpP	1	1.23349e-14	162	2	EQLHNEK(1)IEVTVK	-0.40996	2				Cytoplasmic	K02078	acpP; acyl carrier protein	map00998 Biosynthesis of various secondary metabolites - part 2; map01100 Metabolic pathways; map01130 Biosynthesis of antibiotics	GO:0005975 carbohydrate metabolic process; GO:0006082 organic acid metabolic process; GO:0006518 peptide metabolic process; GO:0006629 lipid metabolic process; GO:0006631 fatty acid metabolic process; GO:0006633 fatty acid biosynthetic process; GO:0006643 membrane lipid metabolic process; GO:0006644 phospholipid metabolic process; GO:0006664 glycolipid metabolic process; GO:0006725 cellular aroma…	GO:0005622 intracellular; GO:0005623 cell; GO:0005737 cytoplasm; GO:0005829 cytosol;	GO:0000035 acyl binding; GO:0000036 acyl carrier activity; GO:0005488 binding; GO:0019842 vitamin binding; GO:0031177 phosphopantetheine binding; GO:0033218 amide binding; GO:0036094 small molecule binding; GO:0043167 ion binding; GO:0043168 anion binding; GO:0044620 ACP phosphopantetheine attachment site binding; GO:0048037 cofactor binding; GO:0051192 prosthetic group binding; GO:0072341 modifi…	PF00550	Phosphopantetheine attachment site	IQ	COG0236	Acyl carrier protein
Q8DWL8	15	K	Acyl carrier protein OS=Streptococcus mutans serotype c (strain ATCC 700610 / UA159) OX=210007 GN=acpP PE=3 SV=1	acpP	1	1.22833e-09	159.82	2	ISNLIK(1)EQLHNEK	0.34628	1				Cytoplasmic	K02078	acpP; acyl carrier protein	map00998 Biosynthesis of various secondary metabolites - part 2; map01100 Metabolic pathways; map01130 Biosynthesis of antibiotics	GO:0005975 carbohydrate metabolic process; GO:0006082 organic acid metabolic process; GO:0006518 peptide metabolic process; GO:0006629 lipid metabolic process; GO:0006631 fatty acid metabolic process; GO:0006633 fatty acid biosynthetic process; GO:0006643 membrane lipid metabolic process; GO:0006644 phospholipid metabolic process; GO:0006664 glycolipid metabolic process; GO:0006725 cellular aroma…	GO:0005622 intracellular; GO:0005623 cell; GO:0005737 cytoplasm; GO:0005829 cytosol;	GO:0000035 acyl binding; GO:0000036 acyl carrier activity; GO:0005488 binding; GO:0019842 vitamin binding; GO:0031177 phosphopantetheine binding; GO:0033218 amide binding; GO:0036094 small molecule binding; GO:0043167 ion binding; GO:0043168 anion binding; GO:0044620 ACP phosphopantetheine attachment site binding; GO:0048037 cofactor binding; GO:0051192 prosthetic group binding; GO:0072341 modifi…	PF00550	Phosphopantetheine attachment site	IQ	COG0236	Acyl carrier protein
Q8DWL9	70	K	Phosphate acyltransferase OS=Streptococcus mutans serotype c (strain ATCC 700610 / UA159) OX=210007 GN=plsX PE=3 SV=1	plsX	1	1.3731e-09	141.87	2	INSDDEPVK(1)AIR	0.33105	2	1.026	0.98	0.955	Unknown	K03621	plsX; phosphate acyltransferase [EC:2.3.1.274]	map00561 Glycerolipid metabolism; map01100 Metabolic pathways; map01110 Biosynthesis of secondary metabolites		GO:0005622 intracellular; GO:0005623 cell; GO:0005737 cytoplasm;				I	COG0416	Fatty acid/phospholipid biosynthesis enzyme
Q8DWM3	221	K	Putative secreted antigen GbpB/SagA putative peptidoglycan hydrolase OS=Streptococcus mutans serotype c (strain ATCC 700610 / UA159) OX=210007 GN=gbpB PE=4 SV=1	gbpB	1	2.54949e-15	213.56	2	ATLVAQK(1)AAAEEAAR	-0.41689	1		0.547		Extracellular	K21471	cwlO; peptidoglycan DL-endopeptidase CwlO [EC:3.4.-.-]					PF05257	CHAP domain	M	COG3942	Surface antigen
Q8DWM3	105	K	Putative secreted antigen GbpB/SagA putative peptidoglycan hydrolase OS=Streptococcus mutans serotype c (strain ATCC 700610 / UA159) OX=210007 GN=gbpB PE=4 SV=1	gbpB	1	0.000750729	70.389	2	NESLK(1)QQAR	0.25717	1		0.547		Extracellular	K21471	cwlO; peptidoglycan DL-endopeptidase CwlO [EC:3.4.-.-]					PF05257	CHAP domain	M	COG3942	Surface antigen
Q9XB21	87	K	DNA-binding protein HU OS=Streptococcus mutans serotype c (strain ATCC 700610 / UA159) OX=210007 GN=hup PE=1 SV=1	hup	1	0.018807	70.389	2	ALK(1)DAVK	-0.2279	1		0.89		Cytoplasmic	K03530	hupB; DNA-binding protein HU-beta					PF00216	Bacterial DNA-binding protein	L	COG0776	Bacterial nucleoid DNA-binding protein
Q9XB21	4	K	DNA-binding protein HU OS=Streptococcus mutans serotype c (strain ATCC 700610 / UA159) OX=210007 GN=hup PE=1 SV=1	hup	1	4.59753e-07	147.19	2	ANK(1)QDLIAK	-0.60482	2	0.495	1.395	2.818	Cytoplasmic	K03530	hupB; DNA-binding protein HU-beta					PF00216	Bacterial DNA-binding protein	L	COG0776	Bacterial nucleoid DNA-binding protein
Q9XB21	10	K	DNA-binding protein HU OS=Streptococcus mutans serotype c (strain ATCC 700610 / UA159) OX=210007 GN=hup PE=1 SV=1	hup	1	4.96048e-07	131.57	2	QDLIAK(1)VAEATELTK	-0.1253	1		0.89		Cytoplasmic	K03530	hupB; DNA-binding protein HU-beta					PF00216	Bacterial DNA-binding protein	L	COG0776	Bacterial nucleoid DNA-binding protein
Q9XB21	76	K	DNA-binding protein HU OS=Streptococcus mutans serotype c (strain ATCC 700610 / UA159) OX=210007 GN=hup PE=1 SV=1	hup	1	0.020246	41.824	2	ASK(1)VPAFK	-0.13009	1		0.89		Cytoplasmic	K03530	hupB; DNA-binding protein HU-beta					PF00216	Bacterial DNA-binding protein	L	COG0776	Bacterial nucleoid DNA-binding protein
Q9XB21	81	K	DNA-binding protein HU OS=Streptococcus mutans serotype c (strain ATCC 700610 / UA159) OX=210007 GN=hup PE=1 SV=1	hup	1	0.0758924	52.591	2	VPAFK(1)AGK	-0.098469	1		0.89		Cytoplasmic	K03530	hupB; DNA-binding protein HU-beta					PF00216	Bacterial DNA-binding protein	L	COG0776	Bacterial nucleoid DNA-binding protein
Q9XB21	71	K	DNA-binding protein HU OS=Streptococcus mutans serotype c (strain ATCC 700610 / UA159) OX=210007 GN=hup PE=1 SV=1	hup	1	7.87452e-13	196.42	2	NPQTGEEIK(1)IK	-0.54332	3	0.875	1.098	1.255	Cytoplasmic	K03530	hupB; DNA-binding protein HU-beta					PF00216	Bacterial DNA-binding protein	L	COG0776	Bacterial nucleoid DNA-binding protein
Q9XB21	19	K	DNA-binding protein HU OS=Streptococcus mutans serotype c (strain ATCC 700610 / UA159) OX=210007 GN=hup PE=1 SV=1	hup	1	2.20602e-09	166.71	2	VAEATELTK(1)K	0.3498	2	0.526	1.37	2.605	Cytoplasmic	K03530	hupB; DNA-binding protein HU-beta					PF00216	Bacterial DNA-binding protein	L	COG0776	Bacterial nucleoid DNA-binding protein
