# Supplementary material for: Systematic analysis of lysine malonylation in Streptococcus mutans
Source: Front Cell Infect Microbiol. 2022 Nov 28;12:1078572. doi: 10.3389/fcimb.2022.1078572 (PMC9742479; doi:10.3389/fcimb.2022.1078572)
Supplement: Supplementary file 3 [file Table_2.xlsx]

## Sheet: Sheet1
Cluster	Score (Density*#Nodes)	Nodes	Edges	Node IDs
1	42.186	44	907	rs6, rplD, rs18, fusA, rl1, rpsS, rpsU, rrf1, rs13, rl31, rs11, rl19, rpoA, rpmB, rs20, eftS, rs2, rplU, rplI, rs14, rpsG, tuf, rplL, rl11, rplT, rl3, rl15, rl24, rl16, rs8, rpsL, rs3, rpsD, rs17, rl6, rl18, rl5, rl30, rl29, rpoB, rl14, rs1, rplB, rs5
2	11.091	12	61	tpiA, eno, gapN, pgk, pfk, pykF, pmgY, deoC, gapC, ldh, fbaA, adhE
3	6	6	15	dnaK, clpP, grpE, clpE, groES, groEL
4	4	4	6	trxA, tpx, trxB, ahpC
5	4	4	6	acpP, fabD, plsX, acp
6	3.333	4	5	gtfC, gbpB, spaP, sacB
7	3	3	3	ilvB, ilvD, ilvC
8	3	3	3	ptsI, ptsH, ptnA
9	3	3	3	SMU_1345c, bacA1, SMU_1343c
