# Supplementary material for: Systematic analysis of lysine malonylation in Streptococcus mutans
Source: Front Cell Infect Microbiol. 2022 Nov 28;12:1078572. doi: 10.3389/fcimb.2022.1078572 (PMC9742479; doi:10.3389/fcimb.2022.1078572)
Supplement: Supplementary file 4 [file Table_3.xlsx]

## Sheet: Sheet1
Protein accession	Position	Amino acid	BG/PG Ratio	Regulated Type	Protein description	Gene name	Localization probability	PEP	Score	Charge	Modified sequence	Mass error [ppm]	PG	BG	Subcellular localization	KEGG KO No.	KEGG Gene	KEGG pathway	Biological Process	Cellular Component	Molecular Function	Pfam ID	Domain description	COG category	COG NO.	COG description
O06941	51	K	2.43	Up	Protein GrpE OS=Streptococcus mutans serotype c (strain ATCC 700610 / UA159) OX=210007 GN=grpE PE=3 SV=2	grpE	1	0.0240323	50.116	2	AEDFENK(1)YLR	1.7049	0.549	1.334	Cytoplasmic	K03687	GRPE; molecular chaperone GrpE		GO:0006457 protein folding; GO:0006950 response to stress; GO:0007154 cell communication; GO:0009266 response to temperature stimulus; GO:0009267 cellular response to starvation; GO:0009408 response to heat; GO:0009605 response to external stimulus; GO:0009628 response to abiotic stimulus; GO:0009987 cellular process; GO:0009991 response to extracellular stimulus; GO:0016043 cellular component or…	GO:0005618 cell wall; GO:0005622 intracellular; GO:0005623 cell; GO:0005737 cytoplasm; GO:0005829 cytosol; GO:0009986 cell surface; GO:0030312 external encapsulating structure; GO:0032991 protein-containing complex; GO:0071944 cell periphery;	GO:0000166 nucleotide binding; GO:0000774 adenyl-nucleotide exchange factor activity; GO:0005488 binding; GO:0005515 protein binding; GO:0017076 purine nucleotide binding; GO:0019904 protein domain specific binding; GO:0030234 enzyme regulator activity; GO:0030246 carbohydrate binding; GO:0030247 polysaccharide binding; GO:0030554 adenyl nucleotide binding; GO:0036094 small molecule binding; GO:0…			O	COG0576	Molecular chaperone GrpE (heat shock protein)
O06942	557	K	2.419	Up	Chaperone protein DnaK OS=Streptococcus mutans serotype c (strain ATCC 700610 / UA159) OX=210007 GN=dnaK PE=2 SV=2	dnaK	1	8.82814e-05	110.44	2	AK(1)LEALNEK	-0.39208	0.525	1.27	Cytoplasmic	K04043	dnaK, HSPA9; molecular chaperone DnaK	map03018 RNA degradation; map05152 Tuberculosis	GO:0051704 multi-organism process; GO:0098630 aggregation of unicellular organisms; GO:0098743 cell aggregation;	GO:0005623 cell; GO:0009986 cell surface;	GO:0005488 binding; GO:0030246 carbohydrate binding; GO:0030247 polysaccharide binding; GO:2001065 mannan binding;			O	COG0443	Molecular chaperone
O06942	498	K	4.396	Up	Chaperone protein DnaK OS=Streptococcus mutans serotype c (strain ATCC 700610 / UA159) OX=210007 GN=dnaK PE=2 SV=2	dnaK	1	1.30464e-06	128.68	2	DAEANAEADAK(1)R	1.7164	0.316	1.389	Cytoplasmic	K04043	dnaK, HSPA9; molecular chaperone DnaK	map03018 RNA degradation; map05152 Tuberculosis	GO:0051704 multi-organism process; GO:0098630 aggregation of unicellular organisms; GO:0098743 cell aggregation;	GO:0005623 cell; GO:0009986 cell surface;	GO:0005488 binding; GO:0030246 carbohydrate binding; GO:0030247 polysaccharide binding; GO:2001065 mannan binding;			O	COG0443	Molecular chaperone
O06942	133	K	1.653	Up	Chaperone protein DnaK OS=Streptococcus mutans serotype c (strain ATCC 700610 / UA159) OX=210007 GN=dnaK PE=2 SV=2	dnaK	1	0.005185	86.952	2	DAGK(1)IAGLEVER	0.61092	0.706	1.167	Cytoplasmic	K04043	dnaK, HSPA9; molecular chaperone DnaK	map03018 RNA degradation; map05152 Tuberculosis	GO:0051704 multi-organism process; GO:0098630 aggregation of unicellular organisms; GO:0098743 cell aggregation;	GO:0005623 cell; GO:0009986 cell surface;	GO:0005488 binding; GO:0030246 carbohydrate binding; GO:0030247 polysaccharide binding; GO:2001065 mannan binding;			O	COG0443	Molecular chaperone
O06942	526	K	3.403	Up	Chaperone protein DnaK OS=Streptococcus mutans serotype c (strain ATCC 700610 / UA159) OX=210007 GN=dnaK PE=2 SV=2	dnaK	1	8.44442e-07	124.24	2	ETEGK(1)GFDTER	-0.55606	0.395	1.344	Cytoplasmic	K04043	dnaK, HSPA9; molecular chaperone DnaK	map03018 RNA degradation; map05152 Tuberculosis	GO:0051704 multi-organism process; GO:0098630 aggregation of unicellular organisms; GO:0098743 cell aggregation;	GO:0005623 cell; GO:0009986 cell surface;	GO:0005488 binding; GO:0030246 carbohydrate binding; GO:0030247 polysaccharide binding; GO:2001065 mannan binding;			O	COG0443	Molecular chaperone
O06942	108	K	2.706	Up	Chaperone protein DnaK OS=Streptococcus mutans serotype c (strain ATCC 700610 / UA159) OX=210007 GN=dnaK PE=2 SV=2	dnaK	1	2.19054e-09	127.07	2	GYAEDYLGEK(1)VEK	-1.1513	0.479	1.296	Cytoplasmic	K04043	dnaK, HSPA9; molecular chaperone DnaK	map03018 RNA degradation; map05152 Tuberculosis	GO:0051704 multi-organism process; GO:0098630 aggregation of unicellular organisms; GO:0098743 cell aggregation;	GO:0005623 cell; GO:0009986 cell surface;	GO:0005488 binding; GO:0030246 carbohydrate binding; GO:0030247 polysaccharide binding; GO:2001065 mannan binding;			O	COG0443	Molecular chaperone
P11000	184	K	0.622	Down	Wall-associated protein OS=Streptococcus mutans serotype c (strain ATCC 700610 / UA159) OX=210007 GN=wapA PE=3 SV=2	wapA	1	9.15867e-19	181.35	3	DKDITPISPDVNK(1)VGYQDK	2.6145	1.297	0.807	Cellwall							PF05737	Collagen binding domain	M	COG4932	Predicted outer membrane protein
P23504	1157	K	0.619	Down	Cell surface antigen I/II OS=Streptococcus mutans serotype c (strain ATCC 700610 / UA159) OX=210007 GN=spaP PE=1 SV=2	spaP	0.997552	4.76402e-11	124.32	4	VTTPGKPNDPDNPNNNYIK(0.002)PTK(0.998)VNK	-0.52624	1.301	0.805	Cellwall									D	COG3087	Cell division protein
P26283	100	K	1.63	Up	L-lactate dehydrogenase OS=Streptococcus mutans serotype c (strain ATCC 700610 / UA159) OX=210007 GN=ldh PE=3 SV=2	ldh	1	3.83308e-06	115.05	2	LDLVGK(1)NLAINK	-0.49205	0.695	1.133	Cytoplasmic	K00016	LDH, ldh; L-lactate dehydrogenase [EC:1.1.1.27]	map00010 Glycolysis / Gluconeogenesis; map00270 Cysteine and methionine metabolism; map00620 Pyruvate metabolism; map00640 Propanoate metabolism; map01100 Metabolic pathways; map01110 Biosynthesis of secondary metabolites; map01120 Microbial metabolism in diverse environments; map01130 Biosynthesis of antibiotics				PF02866	lactate/malate dehydrogenase, alpha/beta C-terminal domain	C	COG0039	Malate/lactate dehydrogenases
P45595	97	K	4.357	Up	Phosphoenolpyruvate-protein phosphotransferase OS=Streptococcus mutans serotype c (strain ATCC 700610 / UA159) OX=210007 GN=ptsI PE=3 SV=2	ptsI	1	0.00437085	61.067	2	TK(1)EVNAESALK	-1.2584	0.417	1.817	Cytoplasmic	K08483	PTS-EI.PTSI, ptsI; phosphotransferase system, enzyme I, PtsI [EC:2.7.3.9]	map02060 Phosphotransferase system (PTS)	GO:0006810 transport; GO:0008643 carbohydrate transport; GO:0009401 phosphoenolpyruvate-dependent sugar phosphotransferase system; GO:0051179 localization; GO:0051234 establishment of localization; GO:0071702 organic substance transport;	GO:0005622 intracellular; GO:0005623 cell; GO:0005737 cytoplasm; GO:0005829 cytosol; GO:0019197 phosphoenolpyruvate-dependent sugar phosphotransferase complex; GO:0032991 protein-containing complex;	GO:0000287 magnesium ion binding; GO:0003824 catalytic activity; GO:0005488 binding; GO:0005515 protein binding; GO:0008965 phosphoenolpyruvate-protein phosphotransferase activity; GO:0016740 transferase activity; GO:0016772 transferase activity, transferring phosphorus-containing groups; GO:0016775 phosphotransferase activity, nitrogenous group as acceptor; GO:0042802 identical protein binding; …	PF02896	PEP-utilising enzyme, TIM barrel domain	G	COG1080	Phosphoenolpyruvate-protein kinase (PTS system EI component in bacteria)
P45596	38	K	16.475	Up	Phosphocarrier protein HPr OS=Streptococcus mutans serotype c (strain ATCC 700610 / UA159) OX=210007 GN=ptsH PE=1 SV=3	ptsH	1	2.85743e-14	155.57	2	FASDITLDYK(1)GK	0.10148	0.118	1.944	Cytoplasmic	K11189	PTS-HPR; phosphocarrier protein		GO:0043610 regulation of carbohydrate utilization; GO:0050789 regulation of biological process; GO:0065007 biological regulation;	GO:0005622 intracellular; GO:0005623 cell; GO:0005737 cytoplasm;		PF00381	PTS HPr component phosphorylation site	G	COG1925	Phosphotransferase system, HPr-related proteins
P59125	4	K	1.972	Up	30S ribosomal protein S5 OS=Streptococcus mutans serotype c (strain ATCC 700610 / UA159) OX=210007 GN=rpsE PE=3 SV=1	rpsE	1	5.76512e-06	131.48	2	AFK(1)DNAVELEER	1.4312	0.679	1.339	Cytoplasmic	K02988	RP-S5, MRPS5, rpsE; small subunit ribosomal protein S5	map03010 Ribosome	GO:0000028 ribosomal small subunit assembly; GO:0006412 translation; GO:0006518 peptide metabolic process; GO:0006807 nitrogen compound metabolic process; GO:0006996 organelle organization; GO:0008152 metabolic process; GO:0009058 biosynthetic process; GO:0009059 macromolecule biosynthetic process; GO:0009987 cellular process; GO:0010467 gene expression; GO:0016043 cellular component organization…	GO:0005622 intracellular; GO:0005623 cell; GO:0005737 cytoplasm; GO:0005829 cytosol; GO:0005840 ribosome; GO:0005886 plasma membrane; GO:0015935 small ribosomal subunit; GO:0016020 membrane; GO:0022626 cytosolic ribosome; GO:0022627 cytosolic small ribosomal subunit; GO:0032991 protein-containing complex; GO:0043226 organelle; GO:0043228 non-membrane-bounded organelle; GO:0043229 intracellular or…	GO:0003735 structural constituent of ribosome; GO:0005198 structural molecule activity;	PF00333; PF03719	Ribosomal protein S5, N-terminal domain; Ribosomal protein S5, C-terminal domain	J	COG0098	Ribosomal protein S5
P59167	37	K	4.86	Up	30S ribosomal protein S12 OS=Streptococcus mutans serotype c (strain ATCC 700610 / UA159) OX=210007 GN=rpsL PE=3 SV=1	rpsL	1	1.49705e-05	117.45	2	VHTK(1)LAAPQK	-0.11236	0.342	1.662	Cytoplasmic	K02950	RP-S12, MRPS12, rpsL; small subunit ribosomal protein S12	map03010 Ribosome	GO:0006412 translation; GO:0006518 peptide metabolic process; GO:0006807 nitrogen compound metabolic process; GO:0008152 metabolic process; GO:0009058 biosynthetic process; GO:0009059 macromolecule biosynthetic process; GO:0009987 cellular process; GO:0010467 gene expression; GO:0019538 protein metabolic process; GO:0034641 cellular nitrogen compound metabolic process; GO:0034645 cellular macromo…	GO:0005622 intracellular; GO:0005623 cell; GO:0005737 cytoplasm; GO:0005840 ribosome; GO:0032991 protein-containing complex; GO:0043226 organelle; GO:0043228 non-membrane-bounded organelle; GO:0043229 intracellular organelle; GO:0043232 intracellular non-membrane-bounded organelle; GO:1990904 ribonucleoprotein complex;	GO:0003735 structural constituent of ribosome; GO:0005198 structural molecule activity;			J	COG0048	Ribosomal protein S12
P59186	62	K	2.438	Up	30S ribosomal protein S3 OS=Streptococcus mutans serotype c (strain ATCC 700610 / UA159) OX=210007 GN=rpsC PE=3 SV=1	rpsC	1	1.13632e-09	163.09	2	AVNK(1)VNVSLHTAK	-0.80845	0.598	1.458	Cytoplasmic	K02982	RP-S3, rpsC; small subunit ribosomal protein S3	map03010 Ribosome	GO:0000028 ribosomal small subunit assembly; GO:0002181 cytoplasmic translation; GO:0006412 translation; GO:0006518 peptide metabolic process; GO:0006807 nitrogen compound metabolic process; GO:0006996 organelle organization; GO:0008152 metabolic process; GO:0009058 biosynthetic process; GO:0009059 macromolecule biosynthetic process; GO:0009987 cellular process; GO:0010467 gene expression; GO:001…	GO:0005618 cell wall; GO:0005622 intracellular; GO:0005623 cell; GO:0005737 cytoplasm; GO:0005829 cytosol; GO:0005840 ribosome; GO:0005886 plasma membrane; GO:0015935 small ribosomal subunit; GO:0016020 membrane; GO:0022626 cytosolic ribosome; GO:0022627 cytosolic small ribosomal subunit; GO:0030312 external encapsulating structure; GO:0032991 protein-containing complex; GO:0043226 organelle; GO:…	GO:0003735 structural constituent of ribosome; GO:0005198 structural molecule activity;	PF07650; PF00189	KH domain; Ribosomal protein S3, C-terminal domain	J	COG0092	Ribosomal protein S3
P66531	8	K	1.8	Up	30S ribosomal protein S21 OS=Streptococcus mutans serotype c (strain ATCC 700610 / UA159) OX=210007 GN=rpsU PE=3 SV=1	rpsU	1	1.1195e-05	130.71	2	K(1)NESLDDALR	-0.39938	0.724	1.303	Cytoplasmic	K02970	RP-S21, MRPS21, rpsU; small subunit ribosomal protein S21	map03010 Ribosome	GO:0000028 ribosomal small subunit assembly; GO:0006412 translation; GO:0006518 peptide metabolic process; GO:0006807 nitrogen compound metabolic process; GO:0006996 organelle organization; GO:0008152 metabolic process; GO:0009058 biosynthetic process; GO:0009059 macromolecule biosynthetic process; GO:0009987 cellular process; GO:0010467 gene expression; GO:0016043 cellular component organization…	GO:0005622 intracellular; GO:0005623 cell; GO:0005737 cytoplasm; GO:0005829 cytosol; GO:0005840 ribosome; GO:0015935 small ribosomal subunit; GO:0022626 cytosolic ribosome; GO:0022627 cytosolic small ribosomal subunit; GO:0032991 protein-containing complex; GO:0043226 organelle; GO:0043228 non-membrane-bounded organelle; GO:0043229 intracellular organelle; GO:0043232 intracellular non-membrane-bo…	GO:0003735 structural constituent of ribosome; GO:0005198 structural molecule activity;			J	COG0828	Ribosomal protein S21
P66531	25	K	2.715	Up	30S ribosomal protein S21 OS=Streptococcus mutans serotype c (strain ATCC 700610 / UA159) OX=210007 GN=rpsU PE=3 SV=1	rpsU	1	2.93506e-14	155.34	2	SVTK(1)AGTLQESR	-0.49881	0.55	1.493	Cytoplasmic	K02970	RP-S21, MRPS21, rpsU; small subunit ribosomal protein S21	map03010 Ribosome	GO:0000028 ribosomal small subunit assembly; GO:0006412 translation; GO:0006518 peptide metabolic process; GO:0006807 nitrogen compound metabolic process; GO:0006996 organelle organization; GO:0008152 metabolic process; GO:0009058 biosynthetic process; GO:0009059 macromolecule biosynthetic process; GO:0009987 cellular process; GO:0010467 gene expression; GO:0016043 cellular component organization…	GO:0005622 intracellular; GO:0005623 cell; GO:0005737 cytoplasm; GO:0005829 cytosol; GO:0005840 ribosome; GO:0015935 small ribosomal subunit; GO:0022626 cytosolic ribosome; GO:0022627 cytosolic small ribosomal subunit; GO:0032991 protein-containing complex; GO:0043226 organelle; GO:0043228 non-membrane-bounded organelle; GO:0043229 intracellular organelle; GO:0043232 intracellular non-membrane-bo…	GO:0003735 structural constituent of ribosome; GO:0005198 structural molecule activity;			J	COG0828	Ribosomal protein S21
P72483	318	K	2.359	Up	Elongation factor Tu OS=Streptococcus mutans serotype c (strain ATCC 700610 / UA159) OX=210007 GN=tuf PE=3 SV=2	tuf	1	1.4052e-09	148.82	2	GEVYILTK(1)EEGGR	0.091083	0.587	1.385	Cytoplasmic	K02358	tuf, TUFM; elongation factor Tu	map04626 Plant-pathogen interaction	GO:0001817 regulation of cytokine production; GO:0001819 positive regulation of cytokine production; GO:0002791 regulation of peptide secretion; GO:0002793 positive regulation of peptide secretion; GO:0022610 biological adhesion; GO:0032677 regulation of interleukin-8 production; GO:0032757 positive regulation of interleukin-8 production; GO:0032879 regulation of localization; GO:0032880 regulati…	GO:0005618 cell wall; GO:0005622 intracellular; GO:0005623 cell; GO:0005737 cytoplasm; GO:0005886 plasma membrane; GO:0009274 peptidoglycan-based cell wall; GO:0009275 Gram-positive-bacterium-type cell wall; GO:0009986 cell surface; GO:0010339 external side of cell wall; GO:0016020 membrane; GO:0030312 external encapsulating structure; GO:0071944 cell periphery;		PF00009; PF03144; PF03143	Elongation factor Tu GTP binding domain; Elongation factor Tu domain 2; Elongation factor Tu C-terminal domain	J	COG0050	GTPases - translation elongation factors
P72483	308	K	5.754	Up	Elongation factor Tu OS=Streptococcus mutans serotype c (strain ATCC 700610 / UA159) OX=210007 GN=tuf PE=3 SV=2	tuf	1	1.35402e-05	71.219	3	PGSIHPHTK(1)FK	0.58384	0.289	1.663	Cytoplasmic	K02358	tuf, TUFM; elongation factor Tu	map04626 Plant-pathogen interaction	GO:0001817 regulation of cytokine production; GO:0001819 positive regulation of cytokine production; GO:0002791 regulation of peptide secretion; GO:0002793 positive regulation of peptide secretion; GO:0022610 biological adhesion; GO:0032677 regulation of interleukin-8 production; GO:0032757 positive regulation of interleukin-8 production; GO:0032879 regulation of localization; GO:0032880 regulati…	GO:0005618 cell wall; GO:0005622 intracellular; GO:0005623 cell; GO:0005737 cytoplasm; GO:0005886 plasma membrane; GO:0009274 peptidoglycan-based cell wall; GO:0009275 Gram-positive-bacterium-type cell wall; GO:0009986 cell surface; GO:0010339 external side of cell wall; GO:0016020 membrane; GO:0030312 external encapsulating structure; GO:0071944 cell periphery;		PF00009; PF03144; PF03143	Elongation factor Tu GTP binding domain; Elongation factor Tu domain 2; Elongation factor Tu C-terminal domain	J	COG0050	GTPases - translation elongation factors
Q59934	5	K	3.975	Up	Formate acetyltransferase OS=Streptococcus mutans serotype c (strain ATCC 700610 / UA159) OX=210007 GN=pfl PE=3 SV=2	pfl	1	3.54424e-06	114.5	2	ATVK(1)TNTDVFEK	-0.38275	0.607	2.413	Cytoplasmic	K00656	E2.3.1.54, pflD; formate C-acetyltransferase [EC:2.3.1.54]	map00620 Pyruvate metabolism; map00640 Propanoate metabolism; map00650 Butanoate metabolism; map01100 Metabolic pathways; map01120 Microbial metabolism in diverse environments				PF01228	Glycine radical	C	COG1882	Pyruvate-formate lyase
Q8CWW5	36	K	2.775	Up	10 kDa chaperonin OS=Streptococcus mutans serotype c (strain ATCC 700610 / UA159) OX=210007 GN=groS PE=3 SV=1	groS	1	0.000325335	102.57	2	K(1)AQVVAVGEGVR	-0.83284	0.423	1.174	Cytoplasmic	K04078	groES, HSPE1; chaperonin GroES		GO:0006355 regulation of transcription, DNA-templated; GO:0006457 protein folding; GO:0006458 'de novo' protein folding; GO:0006950 response to stress; GO:0006986 response to unfolded protein; GO:0009266 response to temperature stimulus; GO:0009408 response to heat; GO:0009628 response to abiotic stimulus; GO:0009889 regulation of biosynthetic process; GO:0009987 cellular process; GO:0010033 resp…	GO:0005576 extracellular region; GO:0005618 cell wall; GO:0005622 intracellular; GO:0005623 cell; GO:0005737 cytoplasm; GO:0005829 cytosol; GO:0005886 plasma membrane; GO:0016020 membrane; GO:0016465 chaperonin ATPase complex; GO:0030312 external encapsulating structure; GO:0032991 protein-containing complex; GO:0071944 cell periphery; GO:0101031 chaperone complex; GO:1990220 GroEL-GroES complex;	GO:0005488 binding; GO:0005515 protein binding; GO:0019899 enzyme binding; GO:0035375 zymogen binding; GO:0042802 identical protein binding; GO:0043167 ion binding; GO:0043169 cation binding; GO:0046872 metal ion binding; GO:0051082 unfolded protein binding; GO:0051087 chaperone binding;	PF00166	Chaperonin 10 Kd subunit	O	COG0234	Co-chaperonin GroES (HSP10)
Q8CWZ6	243	K	3.045	Up	Trigger factor OS=Streptococcus mutans serotype c (strain ATCC 700610 / UA159) OX=210007 GN=tig PE=3 SV=1	tig	1	1.1313e-09	128.68	2	DATFVTTIHEVK(1)AK	2.82	0.511	1.556	Cytoplasmic	K03545	tig; trigger factor			GO:0005622 intracellular; GO:0005623 cell; GO:0005737 cytoplasm;		PF00254	FKBP-type peptidyl-prolyl cis-trans isomerase	D	COG0544	FKBP-type peptidyl-prolyl cis-trans isomerase (trigger factor)
Q8CWZ6	25	K	3.244	Up	Trigger factor OS=Streptococcus mutans serotype c (strain ATCC 700610 / UA159) OX=210007 GN=tig PE=3 SV=1	tig	1	0.010678	41.796	2	IK(1)PALDQAFNK	0.045816	0.488	1.583	Cytoplasmic	K03545	tig; trigger factor			GO:0005622 intracellular; GO:0005623 cell; GO:0005737 cytoplasm;		PF00254	FKBP-type peptidyl-prolyl cis-trans isomerase	D	COG0544	FKBP-type peptidyl-prolyl cis-trans isomerase (trigger factor)
Q8CWZ6	37	K	3.13	Up	Trigger factor OS=Streptococcus mutans serotype c (strain ATCC 700610 / UA159) OX=210007 GN=tig PE=3 SV=1	tig	1	5.653e-05	117.45	2	K(1)DLTAPGFR	0.33793	0.501	1.568	Cytoplasmic	K03545	tig; trigger factor			GO:0005622 intracellular; GO:0005623 cell; GO:0005737 cytoplasm;		PF00254	FKBP-type peptidyl-prolyl cis-trans isomerase	D	COG0544	FKBP-type peptidyl-prolyl cis-trans isomerase (trigger factor)
Q8CWZ6	8	K	1.676	Up	Trigger factor OS=Streptococcus mutans serotype c (strain ATCC 700610 / UA159) OX=210007 GN=tig PE=3 SV=1	tig	1	8.34142e-05	97.594	2	STSFENK(1)ATNR	-0.30979	0.76	1.274	Cytoplasmic	K03545	tig; trigger factor			GO:0005622 intracellular; GO:0005623 cell; GO:0005737 cytoplasm;		PF00254	FKBP-type peptidyl-prolyl cis-trans isomerase	D	COG0544	FKBP-type peptidyl-prolyl cis-trans isomerase (trigger factor)
Q8DRS6	286	K	4.138	Up	tRNA uridine 5-carboxymethylaminomethyl modification enzyme MnmG OS=Streptococcus mutans serotype c (strain ATCC 700610 / UA159) OX=210007 GN=mnmG PE=3 SV=1	mnmG	1	0.00348205	71.219	2	YCPSIEDK(1)IVR	-1.3922	0.42	1.738	Cytoplasmic	K03495	gidA, mnmG, MTO1; tRNA uridine 5-carboxymethylaminomethyl modification enzyme		GO:0001510 RNA methylation; GO:0002097 tRNA wobble base modification; GO:0002098 tRNA wobble uridine modification; GO:0006139 nucleobase-containing compound metabolic process; GO:0006396 RNA processing; GO:0006399 tRNA metabolic process; GO:0006400 tRNA modification; GO:0006725 cellular aromatic compound metabolic process; GO:0006807 nitrogen compound metabolic process; GO:0008033 tRNA processing…	GO:0005622 intracellular; GO:0005623 cell; GO:0005737 cytoplasm; GO:0005829 cytosol;	GO:0000166 nucleotide binding; GO:0005488 binding; GO:0036094 small molecule binding; GO:0043167 ion binding; GO:0043168 anion binding; GO:0048037 cofactor binding; GO:0050660 flavin adenine dinucleotide binding; GO:0050662 coenzyme binding; GO:0097159 organic cyclic compound binding; GO:1901265 nucleoside phosphate binding; GO:1901363 heterocyclic compound binding;	PF13932	GidA associated domain 3	D	COG0445	NAD/FAD-utilizing enzyme apparently involved in cell division
Q8DRT7	353	K	22.25	Up	Dihydroxy-acid dehydratase OS=Streptococcus mutans serotype c (strain ATCC 700610 / UA159) OX=210007 GN=ilvD PE=3 SV=1	ilvD	1	1.86533e-21	197.17	2	ITCTGK(1)TVAENLK	-0.26715	0.088	1.958	Cytoplasmic	K01687	ilvD; dihydroxy-acid dehydratase [EC:4.2.1.9]	map00290 Valine, leucine and isoleucine biosynthesis; map00770 Pantothenate and CoA biosynthesis; map01100 Metabolic pathways; map01110 Biosynthesis of secondary metabolites; map01130 Biosynthesis of antibiotics; map01210 2-Oxocarboxylic acid metabolism; map01230 Biosynthesis of amino acids			GO:0003824 catalytic activity; GO:0004160 dihydroxy-acid dehydratase activity; GO:0016829 lyase activity; GO:0016835 carbon-oxygen lyase activity; GO:0016836 hydro-lyase activity;			E	COG0129	Dihydroxyacid dehydratase/phosphogluconate dehydratase
Q8DS17	5	K	2.138	Up	50S ribosomal protein L4 OS=Streptococcus mutans serotype c (strain ATCC 700610 / UA159) OX=210007 GN=rplD PE=3 SV=2	rplD	1	0.000212893	73.891	2	ANVK(1)LFDQTGK	-1.744	0.643	1.375	Unknown	K02926	RP-L4, MRPL4, rplD; large subunit ribosomal protein L4	map03010 Ribosome	GO:0006355 regulation of transcription, DNA-templated; GO:0006412 translation; GO:0006417 regulation of translation; GO:0006518 peptide metabolic process; GO:0006807 nitrogen compound metabolic process; GO:0006996 organelle organization; GO:0008152 metabolic process; GO:0009058 biosynthetic process; GO:0009059 macromolecule biosynthetic process; GO:0009889 regulation of biosynthetic process; GO:0…	GO:0005618 cell wall; GO:0005622 intracellular; GO:0005623 cell; GO:0005737 cytoplasm; GO:0005829 cytosol; GO:0005840 ribosome; GO:0005844 polysome; GO:0005886 plasma membrane; GO:0015934 large ribosomal subunit; GO:0016020 membrane; GO:0022625 cytosolic large ribosomal subunit; GO:0022626 cytosolic ribosome; GO:0030312 external encapsulating structure; GO:0032991 protein-containing complex; GO:0…	GO:0001217 DNA-binding transcription repressor activity; GO:0003676 nucleic acid binding; GO:0003700 DNA-binding transcription factor activity; GO:0003723 RNA binding; GO:0003735 structural constituent of ribosome; GO:0004857 enzyme inhibitor activity; GO:0005198 structural molecule activity; GO:0005488 binding; GO:0008428 ribonuclease inhibitor activity; GO:0030234 enzyme regulator activity; GO:…			J	COG0088	Ribosomal protein L4
Q8DS23	9	K	2.75	Up	50S ribosomal protein L14 OS=Streptococcus mutans serotype c (strain ATCC 700610 / UA159) OX=210007 GN=rplN PE=3 SV=1	rplN	1	0.000539226	84.309	2	LK(1)VADNSGAR	-3.4379	0.555	1.526	Cytoplasmic	K02874	RP-L14, MRPL14, rplN; large subunit ribosomal protein L14	map03010 Ribosome	GO:0006412 translation; GO:0006518 peptide metabolic process; GO:0006807 nitrogen compound metabolic process; GO:0008152 metabolic process; GO:0009058 biosynthetic process; GO:0009059 macromolecule biosynthetic process; GO:0009987 cellular process; GO:0010467 gene expression; GO:0019538 protein metabolic process; GO:0034641 cellular nitrogen compound metabolic process; GO:0034645 cellular macromo…	GO:0005622 intracellular; GO:0005623 cell; GO:0005737 cytoplasm; GO:0005829 cytosol; GO:0005840 ribosome; GO:0005886 plasma membrane; GO:0015934 large ribosomal subunit; GO:0016020 membrane; GO:0022625 cytosolic large ribosomal subunit; GO:0022626 cytosolic ribosome; GO:0032991 protein-containing complex; GO:0043226 organelle; GO:0043228 non-membrane-bounded organelle; GO:0043229 intracellular or…	GO:0003676 nucleic acid binding; GO:0003723 RNA binding; GO:0003735 structural constituent of ribosome; GO:0005198 structural molecule activity; GO:0005488 binding; GO:0019843 rRNA binding; GO:0070180 large ribosomal subunit rRNA binding; GO:0097159 organic cyclic compound binding; GO:1901363 heterocyclic compound binding;	PF00238	Ribosomal protein L14p/L23e	J	COG0093	Ribosomal protein L14
Q8DS25	121	K	2.509	Up	50S ribosomal protein L5 OS=Streptococcus mutans serotype c (strain ATCC 700610 / UA159) OX=210007 GN=rplE PE=3 SV=1	rplE	1	0.000922896	51.577	2	DFHGVPTK(1)SFDGR	1.5222	0.574	1.44	Cytoplasmic	K02931	RP-L5, MRPL5, rplE; large subunit ribosomal protein L5	map03010 Ribosome	GO:0000027 ribosomal large subunit assembly; GO:0006412 translation; GO:0006518 peptide metabolic process; GO:0006807 nitrogen compound metabolic process; GO:0006996 organelle organization; GO:0008152 metabolic process; GO:0009058 biosynthetic process; GO:0009059 macromolecule biosynthetic process; GO:0009987 cellular process; GO:0010467 gene expression; GO:0016043 cellular component organization…	GO:0005622 intracellular; GO:0005623 cell; GO:0005737 cytoplasm; GO:0005829 cytosol; GO:0005840 ribosome; GO:0005886 plasma membrane; GO:0015934 large ribosomal subunit; GO:0016020 membrane; GO:0022625 cytosolic large ribosomal subunit; GO:0022626 cytosolic ribosome; GO:0032991 protein-containing complex; GO:0043226 organelle; GO:0043228 non-membrane-bounded organelle; GO:0043229 intracellular or…	GO:0003676 nucleic acid binding; GO:0003723 RNA binding; GO:0003735 structural constituent of ribosome; GO:0005198 structural molecule activity; GO:0005488 binding; GO:0008097 5S rRNA binding; GO:0019843 rRNA binding; GO:0097159 organic cyclic compound binding; GO:1901363 heterocyclic compound binding;	PF00281; PF00673	Ribosomal protein L5; ribosomal L5P family C-terminus	J	COG0094	Ribosomal protein L5
Q8DS27	33	K	7.907	Up	30S ribosomal protein S8 OS=Streptococcus mutans serotype c (strain ATCC 700610 / UA159) OX=210007 GN=rpsH PE=3 SV=1	rpsH	1	6.23506e-06	105.6	3	NANQANHSVVEAPASNIK(1)R	1.1279	0.246	1.945	Cytoplasmic	K02994	RP-S8, rpsH; small subunit ribosomal protein S8	map03010 Ribosome	GO:0000028 ribosomal small subunit assembly; GO:0006412 translation; GO:0006518 peptide metabolic process; GO:0006807 nitrogen compound metabolic process; GO:0006996 organelle organization; GO:0008152 metabolic process; GO:0009058 biosynthetic process; GO:0009059 macromolecule biosynthetic process; GO:0009894 regulation of catabolic process; GO:0009987 cellular process; GO:0010467 gene expression…	GO:0005622 intracellular; GO:0005623 cell; GO:0005737 cytoplasm; GO:0005829 cytosol; GO:0005840 ribosome; GO:0015935 small ribosomal subunit; GO:0022626 cytosolic ribosome; GO:0022627 cytosolic small ribosomal subunit; GO:0032991 protein-containing complex; GO:0043226 organelle; GO:0043228 non-membrane-bounded organelle; GO:0043229 intracellular organelle; GO:0043232 intracellular non-membrane-bo…	GO:0003676 nucleic acid binding; GO:0003723 RNA binding; GO:0003735 structural constituent of ribosome; GO:0005198 structural molecule activity; GO:0005488 binding; GO:0019843 rRNA binding; GO:0097159 organic cyclic compound binding; GO:1901363 heterocyclic compound binding;	PF00410	Ribosomal protein S8	J	COG0096	Ribosomal protein S8
Q8DS28	27	K	1.509	Up	50S ribosomal protein L6 OS=Streptococcus mutans serotype c (strain ATCC 700610 / UA159) OX=210007 GN=rplF PE=3 SV=1	rplF	1	0.0107505	65.408	2	DNVVTVK(1)GPK	-0.56445	0.804	1.213	Cytoplasmic	K02933	RP-L6, MRPL6, rplF; large subunit ribosomal protein L6	map03010 Ribosome	GO:0000027 ribosomal large subunit assembly; GO:0002181 cytoplasmic translation; GO:0006412 translation; GO:0006518 peptide metabolic process; GO:0006807 nitrogen compound metabolic process; GO:0006996 organelle organization; GO:0008152 metabolic process; GO:0009058 biosynthetic process; GO:0009059 macromolecule biosynthetic process; GO:0009987 cellular process; GO:0010467 gene expression; GO:001…	GO:0005618 cell wall; GO:0005622 intracellular; GO:0005623 cell; GO:0005737 cytoplasm; GO:0005829 cytosol; GO:0005840 ribosome; GO:0005886 plasma membrane; GO:0015934 large ribosomal subunit; GO:0016020 membrane; GO:0022625 cytosolic large ribosomal subunit; GO:0022626 cytosolic ribosome; GO:0030312 external encapsulating structure; GO:0032991 protein-containing complex; GO:0043226 organelle; GO:…	GO:0003676 nucleic acid binding; GO:0003723 RNA binding; GO:0003735 structural constituent of ribosome; GO:0005198 structural molecule activity; GO:0005488 binding; GO:0019843 rRNA binding; GO:0070180 large ribosomal subunit rRNA binding; GO:0097159 organic cyclic compound binding; GO:1901363 heterocyclic compound binding;	PF00347	Ribosomal protein L6	J	COG0097	Ribosomal protein L6P/L9E
Q8DS33	19	K	2.062	Up	Adenylate kinase OS=Streptococcus mutans serotype c (strain ATCC 700610 / UA159) OX=210007 GN=adk PE=3 SV=1	adk	1	0.00982515	51.829	2	GTQAAK(1)IVEK	-0.096895	0.675	1.392	Cytoplasmic	K00939	adk, AK; adenylate kinase [EC:2.7.4.3]	map00230 Purine metabolism; map00730 Thiamine metabolism; map01100 Metabolic pathways; map01110 Biosynthesis of secondary metabolites; map01130 Biosynthesis of antibiotics	GO:0006139 nucleobase-containing compound metabolic process; GO:0006725 cellular aromatic compound metabolic process; GO:0006753 nucleoside phosphate metabolic process; GO:0006793 phosphorus metabolic process; GO:0006796 phosphate-containing compound metabolic process; GO:0006807 nitrogen compound metabolic process; GO:0008152 metabolic process; GO:0009058 biosynthetic process; GO:0009117 nucleot…	GO:0005622 intracellular; GO:0005623 cell; GO:0005737 cytoplasm;	GO:0003824 catalytic activity; GO:0004017 adenylate kinase activity; GO:0016301 kinase activity; GO:0016740 transferase activity; GO:0016772 transferase activity, transferring phosphorus-containing groups; GO:0016776 phosphotransferase activity, phosphate group as acceptor; GO:0019205 nucleobase-containing compound kinase activity; GO:0050145 nucleoside monophosphate kinase activity;	PF00406	Adenylate kinase	F	COG0563	Adenylate kinase and related kinases
Q8DS33	79	K	1.576	Up	Adenylate kinase OS=Streptococcus mutans serotype c (strain ATCC 700610 / UA159) OX=210007 GN=adk PE=3 SV=1	adk	1	0.000754206	84.309	2	LSESDITK(1)K	0.016109	0.793	1.25	Cytoplasmic	K00939	adk, AK; adenylate kinase [EC:2.7.4.3]	map00230 Purine metabolism; map00730 Thiamine metabolism; map01100 Metabolic pathways; map01110 Biosynthesis of secondary metabolites; map01130 Biosynthesis of antibiotics	GO:0006139 nucleobase-containing compound metabolic process; GO:0006725 cellular aromatic compound metabolic process; GO:0006753 nucleoside phosphate metabolic process; GO:0006793 phosphorus metabolic process; GO:0006796 phosphate-containing compound metabolic process; GO:0006807 nitrogen compound metabolic process; GO:0008152 metabolic process; GO:0009058 biosynthetic process; GO:0009117 nucleot…	GO:0005622 intracellular; GO:0005623 cell; GO:0005737 cytoplasm;	GO:0003824 catalytic activity; GO:0004017 adenylate kinase activity; GO:0016301 kinase activity; GO:0016740 transferase activity; GO:0016772 transferase activity, transferring phosphorus-containing groups; GO:0016776 phosphotransferase activity, phosphate group as acceptor; GO:0019205 nucleobase-containing compound kinase activity; GO:0050145 nucleoside monophosphate kinase activity;	PF00406	Adenylate kinase	F	COG0563	Adenylate kinase and related kinases
Q8DS35	78	K	1.767	Up	30S ribosomal protein S13 OS=Streptococcus mutans serotype c (strain ATCC 700610 / UA159) OX=210007 GN=rpsM PE=3 SV=1	rpsM	1	0.000377948	118.06	2	EVNLNIK(1)R	-0.77659	0.733	1.295	Cytoplasmic	K02952	RP-S13, rpsM; small subunit ribosomal protein S13	map03010 Ribosome	GO:0006412 translation; GO:0006518 peptide metabolic process; GO:0006807 nitrogen compound metabolic process; GO:0008152 metabolic process; GO:0009058 biosynthetic process; GO:0009059 macromolecule biosynthetic process; GO:0009987 cellular process; GO:0010467 gene expression; GO:0019538 protein metabolic process; GO:0022613 ribonucleoprotein complex biogenesis; GO:0034641 cellular nitrogen compou…	GO:0005622 intracellular; GO:0005623 cell; GO:0005737 cytoplasm; GO:0005829 cytosol; GO:0005840 ribosome; GO:0005886 plasma membrane; GO:0015935 small ribosomal subunit; GO:0016020 membrane; GO:0022626 cytosolic ribosome; GO:0022627 cytosolic small ribosomal subunit; GO:0032991 protein-containing complex; GO:0043226 organelle; GO:0043228 non-membrane-bounded organelle; GO:0043229 intracellular or…	GO:0003735 structural constituent of ribosome; GO:0005198 structural molecule activity;			J	COG0099	Ribosomal protein S13
Q8DS44	112	K	1.702	Up	Tyrosine--tRNA ligase OS=Streptococcus mutans serotype c (strain ATCC 700610 / UA159) OX=210007 GN=tyrS PE=3 SV=2	tyrS	1	0.00533684	57.003	2	FIDFK(1)HGDNK	0.34242	0.773	1.316	Cytoplasmic	K01866	YARS, tyrS; tyrosyl-tRNA synthetase [EC:6.1.1.1]	map00970 Aminoacyl-tRNA biosynthesis	GO:0006082 organic acid metabolic process; GO:0006139 nucleobase-containing compound metabolic process; GO:0006399 tRNA metabolic process; GO:0006412 translation; GO:0006418 tRNA aminoacylation for protein translation; GO:0006437 tyrosyl-tRNA aminoacylation; GO:0006518 peptide metabolic process; GO:0006520 cellular amino acid metabolic process; GO:0006725 cellular aromatic compound metabolic proc…	GO:0005622 intracellular; GO:0005623 cell; GO:0005737 cytoplasm; GO:0005829 cytosol;	GO:0003824 catalytic activity; GO:0004812 aminoacyl-tRNA ligase activity; GO:0004831 tyrosine-tRNA ligase activity; GO:0016874 ligase activity; GO:0016875 ligase activity, forming carbon-oxygen bonds; GO:0140098 catalytic activity, acting on RNA; GO:0140101 catalytic activity, acting on a tRNA;	PF01479	S4 domain	J	COG0162	Tyrosyl-tRNA synthetase
Q8DS74	66	K	0.661	Down	Putative PTS system, mannose-specific IIB component OS=Streptococcus mutans serotype c (strain ATCC 700610 / UA159) OX=210007 GN=SMU_1960c PE=4 SV=1	SMU_1960c	1	3.31482e-07	179.95	2	EAFAAK(1)SQK	-0.17089	1.271	0.84	Cytoplasmic	K02794	PTS-Man-EIIB, manX; PTS system, mannose-specific IIB component [EC:2.7.1.191]	map00051 Fructose and mannose metabolism; map00520 Amino sugar and nucleotide sugar metabolism; map01100 Metabolic pathways; map02060 Phosphotransferase system (PTS)						G	COG3444	Phosphotransferase system, mannose/fructose/N-acetylgalactosamine-specific component IIB
Q8DSC2	51	K	1.773	Up	Putative PTS system, mannose-specific component IID OS=Streptococcus mutans serotype c (strain ATCC 700610 / UA159) OX=210007 GN=SMU_1879 PE=4 SV=1	SMU_1879	1	0.0049384	72.922	2	LYTNK(1)EDR	0.26673	0.737	1.307	Unknown	K02796	PTS-Man-EIID, manZ; PTS system, mannose-specific IID component	map00051 Fructose and mannose metabolism; map00520 Amino sugar and nucleotide sugar metabolism; map01100 Metabolic pathways; map02060 Phosphotransferase system (PTS)						G	COG3716	Phosphotransferase system, mannose/fructose/N-acetylgalactosamine-specific component IID
Q8DSC4	149	K	1.813	Up	EIIAB-Man OS=Streptococcus mutans serotype c (strain ATCC 700610 / UA159) OX=210007 GN=ptnA PE=4 SV=1	ptnA	1	1.31848e-09	128.28	2	LQPQEEAPTTSTK(1)K	0.22579	0.742	1.345	Cytoplasmic	K02794	PTS-Man-EIIB, manX; PTS system, mannose-specific IIB component [EC:2.7.1.191]	map00051 Fructose and mannose metabolism; map00520 Amino sugar and nucleotide sugar metabolism; map01100 Metabolic pathways; map02060 Phosphotransferase system (PTS)						G	COG3444	Phosphotransferase system, mannose/fructose/N-acetylgalactosamine-specific component IIB
Q8DSN0	190	K	2.245	Up	Trans-2-decenoyl-[acyl-carrier-protein] isomerase OS=Streptococcus mutans serotype c (strain ATCC 700610 / UA159) OX=210007 GN=fabM PE=3 SV=1	fabM	1	0.000953701	88.24	2	VCEPEK(1)LEK	0.79538	0.609	1.367	Cytoplasmic	K18474	fabM; trans-2-decenoyl-[acyl-carrier protein] isomerase [EC:5.3.3.14]	map00061 Fatty acid biosynthesis	GO:0006082 organic acid metabolic process; GO:0006629 lipid metabolic process; GO:0006631 fatty acid metabolic process; GO:0006633 fatty acid biosynthetic process; GO:0006635 fatty acid beta-oxidation; GO:0006636 unsaturated fatty acid biosynthetic process; GO:0008152 metabolic process; GO:0008610 lipid biosynthetic process; GO:0009056 catabolic process; GO:0009058 biosynthetic process; GO:000906…		GO:0003824 catalytic activity; GO:0004300 enoyl-CoA hydratase activity; GO:0016829 lyase activity; GO:0016835 carbon-oxygen lyase activity; GO:0016836 hydro-lyase activity; GO:0016853 isomerase activity; GO:0016860 intramolecular oxidoreductase activity; GO:0016863 intramolecular oxidoreductase activity, transposing C=C bonds; GO:0034017 trans-2-decenoyl-acyl-carrier-protein isomerase activity;	PF00378	Enoyl-CoA hydratase/isomerase family	I	COG1024	Enoyl-CoA hydratase/carnithine racemase
Q8DSN4	235	K	1.601	Up	Putative trans-2-enoyl-ACP reductase OS=Streptococcus mutans serotype c (strain ATCC 700610 / UA159) OX=210007 GN=SMU_1742c PE=4 SV=1	SMU_1742c	1	0.00315794	79.235	2	NK(1)LSSAYATAEK	-0.25031	0.769	1.231	Unknown	K02371	fabK; enoyl-[acyl-carrier protein] reductase II [EC:1.3.1.9]	map00061 Fatty acid biosynthesis; map01100 Metabolic pathways; map01212 Fatty acid metabolism				PF03060	Nitronate monooxygenase	S	COG2070	Dioxygenases related to 2-nitropropane dioxygenase
Q8DSW7	48	K	4.284	Up	CsbD domain-containing protein OS=Streptococcus mutans serotype c (strain ATCC 700610 / UA159) OX=210007 GN=SMU_1641c PE=3 SV=1	SMU_1641c	1	0.000464321	84.105	2	DIK(1)DGVEGAAEGIK	1.5223	0.454	1.945	Cytoplasmic							PF05532	CsbD-like	K	COG3237	Uncharacterized protein conserved in bacteria
Q8DSY2	162	K	1.806	Up	Ribosome-recycling factor OS=Streptococcus mutans serotype c (strain ATCC 700610 / UA159) OX=210007 GN=frr PE=3 SV=1	frr	1	7.58358e-05	87.727	2	DIQK(1)VTDEAVK	-0.26923	0.715	1.291	Cytoplasmic	K02838	frr, MRRF, RRF; ribosome recycling factor		GO:0002181 cytoplasmic translation; GO:0002184 cytoplasmic translational termination; GO:0006412 translation; GO:0006415 translational termination; GO:0006518 peptide metabolic process; GO:0006807 nitrogen compound metabolic process; GO:0008152 metabolic process; GO:0009058 biosynthetic process; GO:0009059 macromolecule biosynthetic process; GO:0009987 cellular process; GO:0010467 gene expression…	GO:0005618 cell wall; GO:0005622 intracellular; GO:0005623 cell; GO:0005737 cytoplasm; GO:0005829 cytosol; GO:0005886 plasma membrane; GO:0016020 membrane; GO:0030312 external encapsulating structure; GO:0071944 cell periphery;	GO:0003676 nucleic acid binding; GO:0003723 RNA binding; GO:0005488 binding; GO:0008079 translation termination factor activity; GO:0008135 translation factor activity, RNA binding; GO:0043021 ribonucleoprotein complex binding; GO:0043023 ribosomal large subunit binding; GO:0044877 protein-containing complex binding; GO:0097159 organic cyclic compound binding; GO:1901363 heterocyclic compound bin…	PF01765	Ribosome recycling factor	J	COG0233	Ribosome recycling factor
Q8DT86	31	K	4.526	Up	DUF3042 family protein(predicted) OS=Streptococcus mutans serotype c (strain ATCC 700610 / UA159) OX=210007 GN=SMU_1479 PE=4 SV=1	SMU_1479	1	0.00103744	89.382	2	K(1)TIIDPEEK	-0.95572	0.363	1.643	CytoplasmicMembrane
Q8DTM2	33	K	3.04	Up	Asparagine--tRNA ligase OS=Streptococcus mutans serotype c (strain ATCC 700610 / UA159) OX=210007 GN=asnS PE=3 SV=1	asnS	1	0.00995029	75.243	2	GK(1)IAFLQLR	0.69061	0.502	1.526	Cytoplasmic	K01893	NARS, asnS; asparaginyl-tRNA synthetase [EC:6.1.1.22]	map00970 Aminoacyl-tRNA biosynthesis	GO:0006082 organic acid metabolic process; GO:0006139 nucleobase-containing compound metabolic process; GO:0006399 tRNA metabolic process; GO:0006412 translation; GO:0006418 tRNA aminoacylation for protein translation; GO:0006421 asparaginyl-tRNA aminoacylation; GO:0006518 peptide metabolic process; GO:0006520 cellular amino acid metabolic process; GO:0006725 cellular aromatic compound metabolic …	GO:0005622 intracellular; GO:0005623 cell; GO:0005737 cytoplasm;	GO:0003824 catalytic activity; GO:0004812 aminoacyl-tRNA ligase activity; GO:0004816 asparagine-tRNA ligase activity; GO:0016874 ligase activity; GO:0016875 ligase activity, forming carbon-oxygen bonds; GO:0140098 catalytic activity, acting on RNA; GO:0140101 catalytic activity, acting on a tRNA;	PF01336; PF00152	OB-fold nucleic acid binding domain; tRNA synthetases class II (D, K and N)	J	COG0017	Aspartyl/asparaginyl-tRNA synthetases
Q8DTP5	83	K	1.809	Up	50S ribosomal protein L19 OS=Streptococcus mutans serotype c (strain ATCC 700610 / UA159) OX=210007 GN=rplS PE=3 SV=1	rplS	1	0.00159082	79.311	2	VEK(1)IEVTR	0.42019	0.727	1.315	Cytoplasmic	K02884	RP-L19, MRPL19, rplS; large subunit ribosomal protein L19	map03010 Ribosome	GO:0000027 ribosomal large subunit assembly; GO:0006412 translation; GO:0006518 peptide metabolic process; GO:0006807 nitrogen compound metabolic process; GO:0006996 organelle organization; GO:0008152 metabolic process; GO:0009058 biosynthetic process; GO:0009059 macromolecule biosynthetic process; GO:0009987 cellular process; GO:0010467 gene expression; GO:0016043 cellular component organization…	GO:0005622 intracellular; GO:0005623 cell; GO:0005737 cytoplasm; GO:0005829 cytosol; GO:0005840 ribosome; GO:0005886 plasma membrane; GO:0015934 large ribosomal subunit; GO:0016020 membrane; GO:0022625 cytosolic large ribosomal subunit; GO:0022626 cytosolic ribosome; GO:0032991 protein-containing complex; GO:0043226 organelle; GO:0043228 non-membrane-bounded organelle; GO:0043229 intracellular or…	GO:0003676 nucleic acid binding; GO:0003723 RNA binding; GO:0003735 structural constituent of ribosome; GO:0005198 structural molecule activity; GO:0005488 binding; GO:0019843 rRNA binding; GO:0070180 large ribosomal subunit rRNA binding; GO:0097159 organic cyclic compound binding; GO:1901363 heterocyclic compound binding;			J	COG0335	Ribosomal protein L19
Q8DTS9	331	K	1.538	Up	Enolase OS=Streptococcus mutans serotype c (strain ATCC 700610 / UA159) OX=210007 GN=eno PE=1 SV=1	eno	1	0.000741883	75.969	2	GIK(1)EGAANSILIK	-0.061492	0.775	1.192	Cytoplasmic	K01689	ENO, eno; enolase [EC:4.2.1.11]	map00010 Glycolysis / Gluconeogenesis; map00680 Methane metabolism; map01100 Metabolic pathways; map01110 Biosynthesis of secondary metabolites; map01120 Microbial metabolism in diverse environments; map01130 Biosynthesis of antibiotics; map01200 Carbon metabolism; map01230 Biosynthesis of amino acids; map03018 RNA degradation		GO:0005576 extracellular region; GO:0005618 cell wall; GO:0005622 intracellular; GO:0005623 cell; GO:0005737 cytoplasm; GO:0009986 cell surface; GO:0030312 external encapsulating structure; GO:0071944 cell periphery;	GO:0003824 catalytic activity; GO:0004634 phosphopyruvate hydratase activity; GO:0005488 binding; GO:0005515 protein binding; GO:0005518 collagen binding; GO:0016829 lyase activity; GO:0016835 carbon-oxygen lyase activity; GO:0016836 hydro-lyase activity; GO:0019899 enzyme binding; GO:0035375 zymogen binding; GO:0043236 laminin binding; GO:0044877 protein-containing complex binding; GO:0050840 ex…	PF03952; PF00113	Enolase, N-terminal domain; Enolase, C-terminal TIM barrel domain	G	COG0148	Enolase
Q8DTS9	404	K	3.046	Up	Enolase OS=Streptococcus mutans serotype c (strain ATCC 700610 / UA159) OX=210007 GN=eno PE=1 SV=1	eno	1	0.00035946	99.855	2	IAK(1)YNQLLR	-0.44319	0.476	1.45	Cytoplasmic	K01689	ENO, eno; enolase [EC:4.2.1.11]	map00010 Glycolysis / Gluconeogenesis; map00680 Methane metabolism; map01100 Metabolic pathways; map01110 Biosynthesis of secondary metabolites; map01120 Microbial metabolism in diverse environments; map01130 Biosynthesis of antibiotics; map01200 Carbon metabolism; map01230 Biosynthesis of amino acids; map03018 RNA degradation		GO:0005576 extracellular region; GO:0005618 cell wall; GO:0005622 intracellular; GO:0005623 cell; GO:0005737 cytoplasm; GO:0009986 cell surface; GO:0030312 external encapsulating structure; GO:0071944 cell periphery;	GO:0003824 catalytic activity; GO:0004634 phosphopyruvate hydratase activity; GO:0005488 binding; GO:0005515 protein binding; GO:0005518 collagen binding; GO:0016829 lyase activity; GO:0016835 carbon-oxygen lyase activity; GO:0016836 hydro-lyase activity; GO:0019899 enzyme binding; GO:0035375 zymogen binding; GO:0043236 laminin binding; GO:0044877 protein-containing complex binding; GO:0050840 ex…	PF03952; PF00113	Enolase, N-terminal domain; Enolase, C-terminal TIM barrel domain	G	COG0148	Enolase
Q8DTV9	195	K	5.352	Up	Dihydroorotase OS=Streptococcus mutans serotype c (strain ATCC 700610 / UA159) OX=210007 GN=pyrC PE=3 SV=1	pyrC	1	0.0202099	55.235	2	IAK(1)EHFK	1.2618	0.31	1.659	Cytoplasmic	K01465	URA4, pyrC; dihydroorotase [EC:3.5.2.3]	map00240 Pyrimidine metabolism; map01100 Metabolic pathways	GO:0006139 nucleobase-containing compound metabolic process; GO:0006144 purine nucleobase metabolic process; GO:0006145 purine nucleobase catabolic process; GO:0006725 cellular aromatic compound metabolic process; GO:0006807 nitrogen compound metabolic process; GO:0008152 metabolic process; GO:0009056 catabolic process; GO:0009112 nucleobase metabolic process; GO:0009987 cellular process; GO:0019…	GO:0005622 intracellular; GO:0005623 cell; GO:0005737 cytoplasm;	GO:0003824 catalytic activity; GO:0004038 allantoinase activity; GO:0016787 hydrolase activity; GO:0016810 hydrolase activity, acting on carbon-nitrogen (but not peptide) bonds; GO:0016812 hydrolase activity, acting on carbon-nitrogen (but not peptide) bonds, in cyclic amides;	PF01979	Amidohydrolase family	F	COG0044	Dihydroorotase and related cyclic amidohydrolases
Q8DTW9	157	K	2.048	Up	Putative ribosomal protein S1 sequence specific DNA-binding protein OS=Streptococcus mutans serotype c (strain ATCC 700610 / UA159) OX=210007 GN=rs1 PE=4 SV=1	rs1	1	2.83553e-07	121.69	2	FVGQQFEAK(1)IK	0.78808	0.69	1.413	Unknown	K02945	RP-S1, rpsA; small subunit ribosomal protein S1	map03010 Ribosome				PF00575	S1 RNA binding domain	J	COG0539	Ribosomal protein S1
Q8DTW9	159	K	2.033	Up	Putative ribosomal protein S1 sequence specific DNA-binding protein OS=Streptococcus mutans serotype c (strain ATCC 700610 / UA159) OX=210007 GN=rs1 PE=4 SV=1	rs1	1	0.000553816	81.48	2	IK(1)EIDPSENR	-0.80838	0.693	1.409	Unknown	K02945	RP-S1, rpsA; small subunit ribosomal protein S1	map03010 Ribosome				PF00575	S1 RNA binding domain	J	COG0539	Ribosomal protein S1
Q8DTW9	285	K	1.617	Up	Putative ribosomal protein S1 sequence specific DNA-binding protein OS=Streptococcus mutans serotype c (strain ATCC 700610 / UA159) OX=210007 GN=rs1 PE=4 SV=1	rs1	1	0.000324496	99.668	2	LAAGDVIEGK(1)VK	-0.053353	0.791	1.279	Unknown	K02945	RP-S1, rpsA; small subunit ribosomal protein S1	map03010 Ribosome				PF00575	S1 RNA binding domain	J	COG0539	Ribosomal protein S1
Q8DTX7	236	K	2.102	Up	Pyruvate kinase OS=Streptococcus mutans serotype c (strain ATCC 700610 / UA159) OX=210007 GN=pykF PE=3 SV=1	pykF	1	2.09435e-14	209.7	2	QICK(1)ETGNEHVK	-0.11924	0.61	1.282	Cytoplasmic	K00873	PK, pyk; pyruvate kinase [EC:2.7.1.40]	map00010 Glycolysis / Gluconeogenesis; map00230 Purine metabolism; map00620 Pyruvate metabolism; map01100 Metabolic pathways; map01110 Biosynthesis of secondary metabolites; map01120 Microbial metabolism in diverse environments; map01130 Biosynthesis of antibiotics; map01200 Carbon metabolism; map01230 Biosynthesis of amino acids	GO:0005975 carbohydrate metabolic process; GO:0006082 organic acid metabolic process; GO:0006090 pyruvate metabolic process; GO:0006091 generation of precursor metabolites and energy; GO:0006096 glycolytic process; GO:0006116 NADH oxidation; GO:0006139 nucleobase-containing compound metabolic process; GO:0006163 purine nucleotide metabolic process; GO:0006164 purine nucleotide biosynthetic proces…	GO:0005622 intracellular; GO:0005623 cell; GO:0005737 cytoplasm; GO:0005829 cytosol; GO:0009986 cell surface;	GO:0003824 catalytic activity; GO:0004743 pyruvate kinase activity; GO:0005488 binding; GO:0005515 protein binding; GO:0016740 transferase activity; GO:0016772 transferase activity, transferring phosphorus-containing groups; GO:0016773 phosphotransferase activity, alcohol group as acceptor; GO:0030246 carbohydrate binding; GO:0030247 polysaccharide binding; GO:0042802 identical protein binding; G…	PF02887	Pyruvate kinase, alpha/beta domain	G	COG0469	Pyruvate kinase
Q8DTX7	226	K	1.624	Up	Pyruvate kinase OS=Streptococcus mutans serotype c (strain ATCC 700610 / UA159) OX=210007 GN=pykF PE=3 SV=1	pykF	1	8.05829e-05	103.76	2	TAK(1)DVNEVR	0.30035	0.734	1.192	Cytoplasmic	K00873	PK, pyk; pyruvate kinase [EC:2.7.1.40]	map00010 Glycolysis / Gluconeogenesis; map00230 Purine metabolism; map00620 Pyruvate metabolism; map01100 Metabolic pathways; map01110 Biosynthesis of secondary metabolites; map01120 Microbial metabolism in diverse environments; map01130 Biosynthesis of antibiotics; map01200 Carbon metabolism; map01230 Biosynthesis of amino acids	GO:0005975 carbohydrate metabolic process; GO:0006082 organic acid metabolic process; GO:0006090 pyruvate metabolic process; GO:0006091 generation of precursor metabolites and energy; GO:0006096 glycolytic process; GO:0006116 NADH oxidation; GO:0006139 nucleobase-containing compound metabolic process; GO:0006163 purine nucleotide metabolic process; GO:0006164 purine nucleotide biosynthetic proces…	GO:0005622 intracellular; GO:0005623 cell; GO:0005737 cytoplasm; GO:0005829 cytosol; GO:0009986 cell surface;	GO:0003824 catalytic activity; GO:0004743 pyruvate kinase activity; GO:0005488 binding; GO:0005515 protein binding; GO:0016740 transferase activity; GO:0016772 transferase activity, transferring phosphorus-containing groups; GO:0016773 phosphotransferase activity, alcohol group as acceptor; GO:0030246 carbohydrate binding; GO:0030247 polysaccharide binding; GO:0042802 identical protein binding; G…	PF02887	Pyruvate kinase, alpha/beta domain	G	COG0469	Pyruvate kinase
Q8DTX7	383	K	1.635	Up	Pyruvate kinase OS=Streptococcus mutans serotype c (strain ATCC 700610 / UA159) OX=210007 GN=pykF PE=3 SV=1	pykF	1	3.32014e-05	95.345	2	TNK(1)TEVVASAVK	-0.10606	0.731	1.195	Cytoplasmic	K00873	PK, pyk; pyruvate kinase [EC:2.7.1.40]	map00010 Glycolysis / Gluconeogenesis; map00230 Purine metabolism; map00620 Pyruvate metabolism; map01100 Metabolic pathways; map01110 Biosynthesis of secondary metabolites; map01120 Microbial metabolism in diverse environments; map01130 Biosynthesis of antibiotics; map01200 Carbon metabolism; map01230 Biosynthesis of amino acids	GO:0005975 carbohydrate metabolic process; GO:0006082 organic acid metabolic process; GO:0006090 pyruvate metabolic process; GO:0006091 generation of precursor metabolites and energy; GO:0006096 glycolytic process; GO:0006116 NADH oxidation; GO:0006139 nucleobase-containing compound metabolic process; GO:0006163 purine nucleotide metabolic process; GO:0006164 purine nucleotide biosynthetic proces…	GO:0005622 intracellular; GO:0005623 cell; GO:0005737 cytoplasm; GO:0005829 cytosol; GO:0009986 cell surface;	GO:0003824 catalytic activity; GO:0004743 pyruvate kinase activity; GO:0005488 binding; GO:0005515 protein binding; GO:0016740 transferase activity; GO:0016772 transferase activity, transferring phosphorus-containing groups; GO:0016773 phosphotransferase activity, alcohol group as acceptor; GO:0030246 carbohydrate binding; GO:0030247 polysaccharide binding; GO:0042802 identical protein binding; G…	PF02887	Pyruvate kinase, alpha/beta domain	G	COG0469	Pyruvate kinase
Q8DUG9	111	K	9.312	Up	50S ribosomal protein L7/L12 OS=Streptococcus mutans serotype c (strain ATCC 700610 / UA159) OX=210007 GN=rplL PE=3 SV=1	rplL	1	1.92166e-10	110.06	2	AK(1)LEEAGATVTLK	-0.14564	0.202	1.881	Cytoplasmic	K02935	RP-L7, MRPL12, rplL; large subunit ribosomal protein L7/L12	map03010 Ribosome				PF00542	Ribosomal protein L7/L12 C-terminal domain	J	COG0222	Ribosomal protein L7/L12
Q8DUG9	109	K	2.581	Up	50S ribosomal protein L7/L12 OS=Streptococcus mutans serotype c (strain ATCC 700610 / UA159) OX=210007 GN=rplL PE=3 SV=1	rplL	1	1.18587e-09	104.86	2	EGVAAAEAEELK(1)AK	-0.5415	0.571	1.474	Cytoplasmic	K02935	RP-L7, MRPL12, rplL; large subunit ribosomal protein L7/L12	map03010 Ribosome				PF00542	Ribosomal protein L7/L12 C-terminal domain	J	COG0222	Ribosomal protein L7/L12
Q8DVD2	23	K	0.627	Down	DUF1827 family protein(predicted) OS=Streptococcus mutans serotype c (strain ATCC 700610 / UA159) OX=210007 GN=SMU_560c PE=4 SV=1	SMU_560c	1	5.60717e-08	108.41	3	LINTTSSHQHLVK(1)NQLK	0.44017	1.257	0.788	Cytoplasmic							PF08860	Domain of unknown function (DUF1827)
Q8DVD3	4	K	1.605	Up	Isoleucine--tRNA ligase OS=Streptococcus mutans serotype c (strain ATCC 700610 / UA159) OX=210007 GN=ileS PE=3 SV=1	ileS	1	8.3636e-05	103.87	2	LK(1)ETLNLGK	0.079472	0.764	1.226	Cytoplasmic	K01870	IARS, ileS; isoleucyl-tRNA synthetase [EC:6.1.1.5]	map00970 Aminoacyl-tRNA biosynthesis	GO:0006082 organic acid metabolic process; GO:0006139 nucleobase-containing compound metabolic process; GO:0006399 tRNA metabolic process; GO:0006412 translation; GO:0006418 tRNA aminoacylation for protein translation; GO:0006428 isoleucyl-tRNA aminoacylation; GO:0006518 peptide metabolic process; GO:0006520 cellular amino acid metabolic process; GO:0006725 cellular aromatic compound metabolic pr…	GO:0005622 intracellular; GO:0005623 cell; GO:0005737 cytoplasm; GO:0005829 cytosol;	GO:0003824 catalytic activity; GO:0004812 aminoacyl-tRNA ligase activity; GO:0004822 isoleucine-tRNA ligase activity; GO:0005488 binding; GO:0008270 zinc ion binding; GO:0016874 ligase activity; GO:0016875 ligase activity, forming carbon-oxygen bonds; GO:0043167 ion binding; GO:0043169 cation binding; GO:0046872 metal ion binding; GO:0046914 transition metal ion binding; GO:0140098 catalytic acti…	PF08264; PF06827	Anticodon-binding domain of tRNA; Zinc finger found in FPG and IleRS	J	COG0060	Isoleucyl-tRNA synthetase
Q8DVD4	110	K	2.067	Up	Putative cell division protein DivIVA OS=Streptococcus mutans serotype c (strain ATCC 700610 / UA159) OX=210007 GN=divIVA PE=4 SV=1	divIVA	1	0.000379577	95.311	2	SK(1)ANQILR	-1.0291	0.654	1.352	CytoplasmicMembrane	K04074	divIVA; cell division initiation protein							D	COG3599	Cell division initiation protein
Q8DVD4	221	K	2.571	Up	Putative cell division protein DivIVA OS=Streptococcus mutans serotype c (strain ATCC 700610 / UA159) OX=210007 GN=divIVA PE=4 SV=1	divIVA	1	2.53534e-14	195.36	2	VSESNK(1)ELEETK	0.5948	0.562	1.445	CytoplasmicMembrane	K04074	divIVA; cell division initiation protein							D	COG3599	Cell division initiation protein
Q8DVV3	254	K	1.594	Up	Glyceraldehyde-3-phosphate dehydrogenase OS=Streptococcus mutans serotype c (strain ATCC 700610 / UA159) OX=210007 GN=gapC PE=3 SV=1	gapC	1	5.92285e-06	93.772	2	K(1)VTVDEVNAAMK	-0.51371	0.734	1.17	Cytoplasmic	K00134	GAPDH, gapA; glyceraldehyde 3-phosphate dehydrogenase [EC:1.2.1.12]	map00010 Glycolysis / Gluconeogenesis; map00710 Carbon fixation in photosynthetic organisms; map01100 Metabolic pathways; map01110 Biosynthesis of secondary metabolites; map01120 Microbial metabolism in diverse environments; map01130 Biosynthesis of antibiotics; map01200 Carbon metabolism; map01230 Biosynthesis of amino acids; map05130 Pathogenic Escherichia coli infection	GO:0006139 nucleobase-containing compound metabolic process; GO:0006725 cellular aromatic compound metabolic process; GO:0006732 coenzyme metabolic process; GO:0006733 oxidoreduction coenzyme metabolic process; GO:0006734 NADH metabolic process; GO:0006735 NADH regeneration; GO:0006753 nucleoside phosphate metabolic process; GO:0006793 phosphorus metabolic process; GO:0006796 phosphate-containing…	GO:0005622 intracellular; GO:0005623 cell; GO:0005737 cytoplasm; GO:0009986 cell surface;	GO:0000166 nucleotide binding; GO:0002020 protease binding; GO:0003824 catalytic activity; GO:0004365 glyceraldehyde-3-phosphate dehydrogenase (NAD+) (phosphorylating) activity; GO:0005488 binding; GO:0005515 protein binding; GO:0016491 oxidoreductase activity; GO:0016620 oxidoreductase activity, acting on the aldehyde or oxo group of donors, NAD or NADP as acceptor; GO:0016903 oxidoreductase act…	PF00044; PF02800	Glyceraldehyde 3-phosphate dehydrogenase, NAD binding domain; Glyceraldehyde 3-phosphate dehydrogenase, C-terminal domain	G	COG0057	Glyceraldehyde-3-phosphate dehydrogenase/erythrose-4-phosphate dehydrogenase
Q8DVV3	334	K	2.346	Up	Glyceraldehyde-3-phosphate dehydrogenase OS=Streptococcus mutans serotype c (strain ATCC 700610 / UA159) OX=210007 GN=gapC PE=3 SV=1	gapC	1	0.000251541	76.255	2	TLEYFAK(1)IAK	0.94428	0.549	1.288	Cytoplasmic	K00134	GAPDH, gapA; glyceraldehyde 3-phosphate dehydrogenase [EC:1.2.1.12]	map00010 Glycolysis / Gluconeogenesis; map00710 Carbon fixation in photosynthetic organisms; map01100 Metabolic pathways; map01110 Biosynthesis of secondary metabolites; map01120 Microbial metabolism in diverse environments; map01130 Biosynthesis of antibiotics; map01200 Carbon metabolism; map01230 Biosynthesis of amino acids; map05130 Pathogenic Escherichia coli infection	GO:0006139 nucleobase-containing compound metabolic process; GO:0006725 cellular aromatic compound metabolic process; GO:0006732 coenzyme metabolic process; GO:0006733 oxidoreduction coenzyme metabolic process; GO:0006734 NADH metabolic process; GO:0006735 NADH regeneration; GO:0006753 nucleoside phosphate metabolic process; GO:0006793 phosphorus metabolic process; GO:0006796 phosphate-containing…	GO:0005622 intracellular; GO:0005623 cell; GO:0005737 cytoplasm; GO:0009986 cell surface;	GO:0000166 nucleotide binding; GO:0002020 protease binding; GO:0003824 catalytic activity; GO:0004365 glyceraldehyde-3-phosphate dehydrogenase (NAD+) (phosphorylating) activity; GO:0005488 binding; GO:0005515 protein binding; GO:0016491 oxidoreductase activity; GO:0016620 oxidoreductase activity, acting on the aldehyde or oxo group of donors, NAD or NADP as acceptor; GO:0016903 oxidoreductase act…	PF00044; PF02800	Glyceraldehyde 3-phosphate dehydrogenase, NAD binding domain; Glyceraldehyde 3-phosphate dehydrogenase, C-terminal domain	G	COG0057	Glyceraldehyde-3-phosphate dehydrogenase/erythrose-4-phosphate dehydrogenase
Q8DVV4	9	K	1.728	Up	Elongation factor G OS=Streptococcus mutans serotype c (strain ATCC 700610 / UA159) OX=210007 GN=fusA PE=3 SV=1	fusA	1	0.000900063	64.906	2	EFSLEK(1)TR	0.11063	0.742	1.282	Cytoplasmic	K02355	fusA, GFM, EFG; elongation factor G		GO:0006412 translation; GO:0006414 translational elongation; GO:0006518 peptide metabolic process; GO:0006807 nitrogen compound metabolic process; GO:0008152 metabolic process; GO:0009058 biosynthetic process; GO:0009059 macromolecule biosynthetic process; GO:0009987 cellular process; GO:0010467 gene expression; GO:0019538 protein metabolic process; GO:0034641 cellular nitrogen compound metabolic…	GO:0005618 cell wall; GO:0005622 intracellular; GO:0005623 cell; GO:0005737 cytoplasm; GO:0005829 cytosol; GO:0005886 plasma membrane; GO:0016020 membrane; GO:0030312 external encapsulating structure; GO:0071944 cell periphery;	GO:0003676 nucleic acid binding; GO:0003723 RNA binding; GO:0003746 translation elongation factor activity; GO:0005488 binding; GO:0008135 translation factor activity, RNA binding; GO:0097159 organic cyclic compound binding; GO:1901363 heterocyclic compound binding;	PF00009; PF03144; PF03764; PF00679	Elongation factor Tu GTP binding domain; Elongation factor Tu domain 2; Elongation factor G, domain IV; Elongation factor G C-terminus	J	COG0480	Translation elongation factors (GTPases)
Q8DVV4	36	K	1.735	Up	Elongation factor G OS=Streptococcus mutans serotype c (strain ATCC 700610 / UA159) OX=210007 GN=fusA PE=3 SV=1	fusA	1	0.000462801	85.821	2	ILYYTGK(1)IHK	-0.4264	0.74	1.284	Cytoplasmic	K02355	fusA, GFM, EFG; elongation factor G		GO:0006412 translation; GO:0006414 translational elongation; GO:0006518 peptide metabolic process; GO:0006807 nitrogen compound metabolic process; GO:0008152 metabolic process; GO:0009058 biosynthetic process; GO:0009059 macromolecule biosynthetic process; GO:0009987 cellular process; GO:0010467 gene expression; GO:0019538 protein metabolic process; GO:0034641 cellular nitrogen compound metabolic…	GO:0005618 cell wall; GO:0005622 intracellular; GO:0005623 cell; GO:0005737 cytoplasm; GO:0005829 cytosol; GO:0005886 plasma membrane; GO:0016020 membrane; GO:0030312 external encapsulating structure; GO:0071944 cell periphery;	GO:0003676 nucleic acid binding; GO:0003723 RNA binding; GO:0003746 translation elongation factor activity; GO:0005488 binding; GO:0008135 translation factor activity, RNA binding; GO:0097159 organic cyclic compound binding; GO:1901363 heterocyclic compound binding;	PF00009; PF03144; PF03764; PF00679	Elongation factor Tu GTP binding domain; Elongation factor Tu domain 2; Elongation factor G, domain IV; Elongation factor G C-terminus	J	COG0480	Translation elongation factors (GTPases)
Q8DVV5	136	K	3.062	Up	30S ribosomal protein S7 OS=Streptococcus mutans serotype c (strain ATCC 700610 / UA159) OX=210007 GN=rpsG PE=3 SV=1	rpsG	1	7.52791e-15	162.14	2	EILDASNNTGASVK(1)K	0.50462	0.518	1.586	Cytoplasmic	K02992	RP-S7, MRPS7, rpsG; small subunit ribosomal protein S7	map03010 Ribosome	GO:0000028 ribosomal small subunit assembly; GO:0006412 translation; GO:0006417 regulation of translation; GO:0006518 peptide metabolic process; GO:0006807 nitrogen compound metabolic process; GO:0006996 organelle organization; GO:0008152 metabolic process; GO:0009058 biosynthetic process; GO:0009059 macromolecule biosynthetic process; GO:0009889 regulation of biosynthetic process; GO:0009890 neg…	GO:0005618 cell wall; GO:0005622 intracellular; GO:0005623 cell; GO:0005737 cytoplasm; GO:0005829 cytosol; GO:0005840 ribosome; GO:0005886 plasma membrane; GO:0015935 small ribosomal subunit; GO:0016020 membrane; GO:0022626 cytosolic ribosome; GO:0022627 cytosolic small ribosomal subunit; GO:0030312 external encapsulating structure; GO:0032991 protein-containing complex; GO:0043226 organelle; GO:…	GO:0003676 nucleic acid binding; GO:0003723 RNA binding; GO:0003729 mRNA binding; GO:0003735 structural constituent of ribosome; GO:0005198 structural molecule activity; GO:0005488 binding; GO:0019843 rRNA binding; GO:0097159 organic cyclic compound binding; GO:1901363 heterocyclic compound binding;	PF00177	Ribosomal protein S7p/S5e	J	COG0049	Ribosomal protein S7
Q8DWG0	8	K	2.799	Up	Fructose-1,6-biphosphate aldolase OS=Streptococcus mutans serotype c (strain ATCC 700610 / UA159) OX=210007 GN=fbaA PE=4 SV=1	fbaA	1	1.92973e-09	159.82	2	AIVSAEK(1)FVQAAR	0.1335	0.498	1.394	Cytoplasmic	K01624	FBA, fbaA; fructose-bisphosphate aldolase, class II [EC:4.1.2.13]	map00010 Glycolysis / Gluconeogenesis; map00030 Pentose phosphate pathway; map00051 Fructose and mannose metabolism; map00680 Methane metabolism; map00710 Carbon fixation in photosynthetic organisms; map01100 Metabolic pathways; map01110 Biosynthesis of secondary metabolites; map01120 Microbial metabolism in diverse environments; map01130 Biosynthesis of antibiotics; map01200 Carbon metabolism; m…				PF01116	Fructose-bisphosphate aldolase class-II	G	COG0191	Fructose/tagatose bisphosphate aldolase
Q8DWG0	259	K	4.83	Up	Fructose-1,6-biphosphate aldolase OS=Streptococcus mutans serotype c (strain ATCC 700610 / UA159) OX=210007 GN=fbaA PE=4 SV=1	fbaA	1	5.43024e-40	256.28	2	FAAEYEANEAEYDK(1)K	1.1767	0.318	1.536	Cytoplasmic	K01624	FBA, fbaA; fructose-bisphosphate aldolase, class II [EC:4.1.2.13]	map00010 Glycolysis / Gluconeogenesis; map00030 Pentose phosphate pathway; map00051 Fructose and mannose metabolism; map00680 Methane metabolism; map00710 Carbon fixation in photosynthetic organisms; map01100 Metabolic pathways; map01110 Biosynthesis of secondary metabolites; map01120 Microbial metabolism in diverse environments; map01130 Biosynthesis of antibiotics; map01200 Carbon metabolism; m…				PF01116	Fructose-bisphosphate aldolase class-II	G	COG0191	Fructose/tagatose bisphosphate aldolase
Q8DWG0	245	K	18.213	Up	Fructose-1,6-biphosphate aldolase OS=Streptococcus mutans serotype c (strain ATCC 700610 / UA159) OX=210007 GN=fbaA PE=4 SV=1	fbaA	1	1.81364e-15	191.11	2	K(1)FAAEYEANEAEYDK	-0.027747	0.094	1.712	Cytoplasmic	K01624	FBA, fbaA; fructose-bisphosphate aldolase, class II [EC:4.1.2.13]	map00010 Glycolysis / Gluconeogenesis; map00030 Pentose phosphate pathway; map00051 Fructose and mannose metabolism; map00680 Methane metabolism; map00710 Carbon fixation in photosynthetic organisms; map01100 Metabolic pathways; map01110 Biosynthesis of secondary metabolites; map01120 Microbial metabolism in diverse environments; map01130 Biosynthesis of antibiotics; map01200 Carbon metabolism; m…				PF01116	Fructose-bisphosphate aldolase class-II	G	COG0191	Fructose/tagatose bisphosphate aldolase
Q9XB21	4	K	2.818	Up	DNA-binding protein HU OS=Streptococcus mutans serotype c (strain ATCC 700610 / UA159) OX=210007 GN=hup PE=1 SV=1	hup	1	4.59753e-07	147.19	2	ANK(1)QDLIAK	-0.60482	0.495	1.395	Cytoplasmic	K03530	hupB; DNA-binding protein HU-beta					PF00216	Bacterial DNA-binding protein	L	COG0776	Bacterial nucleoid DNA-binding protein
Q9XB21	19	K	2.605	Up	DNA-binding protein HU OS=Streptococcus mutans serotype c (strain ATCC 700610 / UA159) OX=210007 GN=hup PE=1 SV=1	hup	1	2.20602e-09	166.71	2	VAEATELTK(1)K	0.3498	0.526	1.37	Cytoplasmic	K03530	hupB; DNA-binding protein HU-beta					PF00216	Bacterial DNA-binding protein	L	COG0776	Bacterial nucleoid DNA-binding protein
