# Supplementary material for: Systematic analysis of lysine malonylation in Streptococcus mutans
Source: Front Cell Infect Microbiol. 2022 Nov 28;12:1078572. doi: 10.3389/fcimb.2022.1078572 (PMC9742479; doi:10.3389/fcimb.2022.1078572)
Supplement: Supplementary file 5 [file Table_4.xlsx]

## Sheet: Sheet1
Kac-only	Kmal-only	Overlapping
G1XVB9_79	G1XVB9_244	I6L8Y0_168
G1XVB9_252	G1XVB9_71	I6L917_49
G1XVC0_35	G1XVB9_258	O06941_51
G1XVC0_39	G1XVB9_108	O06942_274
G1XVC0_15	I6L8Y0_150	O06942_543
I6L8X8_348	I6L8Y0_177	O06942_498
I6L8Y1_156	I6L912_253	O06942_526
I6L8Y1_59	I6L917_3	O06942_564
I6L8Y4_187	I6L922_109	O06942_68
I6L8Y4_67	O06942_557	P26283_319
I6L8Y4_157	O06942_133	P26283_231
I6L8Y7_452	O06942_108	P26283_100
I6L8Z7_433	O06942_518	P26283_307
I6L906_154	P13470_870	P26283_299
I6L912_68	P13470_928	P26283_165
I6L912_72	P11000_184	P45596_38
I6L912_232	P11701_105	P45596_40
I6L912_183	P12655_46	P59125_4
I6L912_187	P12655_601	P59125_96
I6L913_99	P13470_156	P59161_104
I6L917_33	P23504_1002	P72483_310
I6L921_272	P23504_102	P72483_318
I6L922_327	P23504_1157	P72483_77
I6L923_44	P27624_355	P72483_268
I6L923_53	P45595_97	P72483_308
I6L923_115	P45596_4	Q59931_353
I6L926_165	P59125_144	Q59931_95
I6L927_181	P59133_54	Q59931_449
I6L927_49	P59133_77	Q8CWW5_3
I6L928_201	P59133_43	Q8CWW5_14
I6L930_286	P59161_96	Q8CWW6_465
I6L930_25	P59167_18	Q8CWW6_453
I6L930_299	P59167_37	Q8CWW6_362
I6L930_264	P59167_101	Q8CWZ6_243
O06941_106	P59186_62	Q8CWZ6_142
O06942_329	P59186_149	Q8CWZ6_8
O06942_459	P59186_78	Q8DS11_81
O06942_555	P59378_78	Q8DS11_216
O06942_487	P66474_14	Q8DS12_258
O06942_422	P66531_40	Q8DS17_5
O06942_129	P66531_44	Q8DS21_7
O06942_521	P66531_8	Q8DS22_46
O06942_43	P66531_25	Q8DS25_121
O06942_215	P72483_299	Q8DS28_30
O07329_178	P72483_48	Q8DS29_68
O07329_204	P72483_10	Q8DS33_19
O07329_308	P72484_112	Q8DS35_78
O68575_124	P72484_4	Q8DS35_46
O68575_67	P72484_201	Q8DS44_112
O68575_204	P95780_342	Q8DS46_223
O68579_206	Q59931_81	Q8DS74_66
P13470_498	Q59931_51	Q8DS76_162
P13470_626	Q59934_5	Q8DSC2_179
P13470_633	Q59934_750	Q8DSC4_149
P13470_943	Q59934_743	Q8DSD2_93
P13470_1006	Q59934_747	Q8DSJ4_66
P08987_1193	Q8CVC6_253	Q8DSN3_17
P13470_1041	Q8CVC7_108	Q8DSN4_101
P13470_689	Q8CWW5_79	Q8DSU0_171
P13470_880	Q8CWW5_33	Q8DSW7_35
P08987_221	Q8CWW5_36	Q8DSY2_162
P08987_951	Q8CWW6_337	Q8DSY2_72
P10539_143	Q8CWW6_104	Q8DSZ8_11
P12655_91	Q8CWW6_275	Q8DSZ9_109
P12655_42	Q8CWW6_155	Q8DTJ5_1777
P13470_129	Q8CWW6_33	Q8DTJ5_1788
P13470_1361	Q8CWW6_325	Q8DTL0_130
P13470_161	Q8CWW8_147	Q8DTN5_62
P13470_977	Q8CWY0_748	Q8DTN5_32
P13522_332	Q8CWZ6_425	Q8DTP5_83
P13522_149	Q8CWZ6_25	Q8DTS9_263
P13522_21	Q8CWZ6_37	Q8DTS9_425
P23504_714	Q8CWZ6_348	Q8DTS9_431
P23504_1028	Q8CWZ6_359	Q8DTV2_165
P23504_625	Q8DRS6_286	Q8DTW9_157
P23504_629	Q8DRS8_66	Q8DTW9_148
P26283_64	Q8DRS8_98	Q8DTW9_234
P26283_310	Q8DRT7_353	Q8DTX6_78
P26422_72	Q8DRU8_23	Q8DTX7_244
P26422_12	Q8DRV8_472	Q8DTX7_22
P26423_125	Q8DRX0_417	Q8DTX7_294
P26423_19	Q8DS11_132	Q8DTX7_236
P26423_23	Q8DS11_74	Q8DTX7_226
P26423_115	Q8DS12_274	Q8DTX7_104
P26423_36	Q8DUH3_115	Q8DTX7_383
P26424_142	Q8DS16_66	Q8DUG9_83
P26424_20	Q8DS16_115	Q8DUH3_685
P26424_163	Q8DS17_111	Q8DUH3_417
P26425_313	Q8DS17_117	Q8DUQ6_77
P26425_306	Q8DS18_18	Q8DV10_472
P26425_192	Q8DS20_98	Q8DV22_7
P26426_94	Q8DS20_124	Q8DVD2_65
P26426_101	Q8DS20_77	Q8DVD4_133
P27624_28	Q8DS21_61	Q8DVF0_112
P27624_32	Q8DS23_9	Q8DVF0_119
P27624_229	Q8DS24_17	Q8DVJ2_129
P27624_324	Q8DS24_43	Q8DVL1_96
P27624_7	Q8DS25_65	Q8DVP5_181
P27756_316	Q8DS25_73	Q8DVP5_173
P45595_259	Q8DS26_50	Q8DVP9_321
P45595_414	Q8DS27_47	Q8DVV2_126
P45595_548	Q8DS27_56	Q8DVV2_72
P45596_28	Q8DS27_41	Q8DVV2_7
P48853_24	Q8DS27_82	Q8DVV2_27
P49331_1074	Q8DS27_33	Q8DVV3_334
P49331_685	Q8DS27_78	Q8DVV3_306
P49331_1299	Q8DS28_27	Q8DVV4_9
P49331_614	Q8DS28_62	Q8DVV4_392
P50976_567	Q8DS28_102	Q8DVV5_21
P50976_12	Q8DS29_86	Q8DVX9_431
P50976_17	Q8DS29_21	Q8DW43_286
P50976_442	Q8DS29_77	Q8DW43_91
P50978_329	Q8DS30_21	Q8DWD4_225
P59133_172	Q8DS31_7	Q8DWG0_223
P59133_125	Q8DS33_79	Q8DWG0_8
P59154_59	Q8DS36_173	Q8DWG0_259
P59161_166	Q8DS36_265	Q8DWG0_245
P59161_172	Q8DS46_799	Q8DWG0_267
P59161_191	Q8DS74_39	Q9XB21_87
P59161_98	Q8DS74_41	Q9XB21_71
P59161_3	Q8DS74_48	Q9XB21_10
P59186_92	Q8DS76_211	Q9XB21_19
P59186_21	Q8DS82_100	Q9XB21_81
P59186_44	Q8DSC2_51
P59388_256	Q8DSD2_85
P72477_257	Q8DSD2_3
P72478_127	Q8DSD7_81
P72478_257	Q8DSE8_44
P72478_115	Q8DSF3_28
P72483_212	Q8DSG6_390
P72484_119	Q8DSJ5_9
P72484_197	Q8DSK8_279
P72484_12	Q8DSN0_190
P72484_15	Q8DSN4_307
P95778_274	Q8DSN4_198
P95778_122	Q8DSN4_245
P95780_270	Q8DSN4_235
P95785_140	Q8DSQ4_59
P95785_144	Q8DST7_160
P95785_86	Q8DSU0_150
P95785_48	Q8DSU0_181
P95786_174	Q8DSU0_340
P95787_13	Q8DSU0_299
P95788_267	Q8DSV6_127
P95789_441	Q8DSW7_45
P95789_435	Q8DSW7_48
P95789_104	Q8DSW7_6
P95790_111	Q8DSW7_11
P95803_268	Q8DSW7_26
P95803_193	Q8DSW7_20
P96993_295	Q8DSX5_37
P96993_223	Q8DSX9_87
Q00749_327	Q8DSX9_96
Q00749_323	Q8DSY0_14
Q8DT25_180	Q8DT66_69
Q07211_49	Q8DT86_40
Q53526_507	Q8DT86_31
Q54431_15	Q8DTG7_165
Q54431_120	Q8DTJ2_123
Q59934_19	Q8DTJ2_121
Q59934_13	Q8DTJ2_355
Q59938_661	Q8DTJ2_28
Q7ZAL0_823	Q8DTJ4_321
Q8CM14_207	Q8DTJ5_1781
Q8CM14_7	Q8DTJ5_1906
Q8CM14_120	Q8DTJ5_1850
Q8CVC6_65	Q8DTJ5_1792
Q8CVC7_218	Q8DTJ5_711
Q8CVC7_255	Q8DTJ5_2419
Q8CWW2_372	Q8DTJ5_745
Q8CWW2_189	Q8DTJ5_205
Q8CWW2_422	Q8DTJ5_1722
Q8CWW5_17	Q8DTJ5_744
Q8CWW6_6	Q8DTJ5_1656
Q8CWW6_131	Q8DTJ5_1647
Q8CWW6_223	Q8DTL4_391
Q8CWW6_41	Q8DTM2_33
Q8CWW6_388	Q8DTP5_96
Q8CWW6_348	Q8DTS9_331
Q8CWW7_137	Q8DTS9_404
Q8CWX0_448	Q8DTT6_29
Q8CWX1_81	Q8DTT6_23
Q8CWX1_12	Q8DTV9_195
Q8CWX1_152	Q8DTW9_113
Q8CWX1_185	Q8DTW9_159
Q8CWX2_211	Q8DTW9_285
Q8CWX2_746	Q8DTX6_84
Q8CWX8_400	Q8DTX7_109
Q8CWY0_767	Q8DTX7_192
Q8CWY0_262	Q8DTX7_119
Q8CWY0_651	Q8DTX7_82
Q8CWY0_354	Q8DTX7_392
Q8CWY0_18	Q8DU30_16
Q8CWY0_796	Q8DU30_33
Q8CWY3_587	Q8DU34_137
Q8CWY4_257	Q8DUG9_111
Q8CWY5_492	Q8DUG9_86
Q8CWY5_344	Q8DUG9_109
Q8CWY5_532	Q8DUG9_72
Q8CWY6_277	Q8DUH3_673
Q8CWY8_240	Q8DUH3_218
Q8CWY9_697	Q8DUH3_363
Q8CWY9_747	Q8DUH3_54
Q8CWZ0_48	Q8DUH3_333
Q8CWZ6_269	Q8DUH3_72
Q8CWZ6_23	Q8DUK3_35
Q8CWZ6_414	Q8DUK3_44
Q8CWZ6_356	Q8DUL2_5
Q8CWZ6_96	Q8DUQ6_8
Q8DRQ6_345	Q8DUW8_77
Q8DRR0_15	Q8DUX2_24
Q8DRR0_451	Q8DV10_731
Q8DRR1_156	Q8DV20_28
Q8DRR1_314	Q8DV20_5
Q8DRR2_208	Q8DV22_106
Q8DRR2_217	Q8DV22_90
Q8DRR2_400	Q8DV71_105
Q8DRR2_204	Q8DV71_96
Q8DRR2_7	Q8DV90_111
Q8DRR7_145	Q8DVD0_175
Q8DRR8_176	Q8DVD2_23
Q8DRS8_137	Q8DVD3_4
Q8DRS8_37	Q8DVD4_108
Q8DRS8_111	Q8DVD4_110
Q8DRS8_10	Q8DVD4_221
Q8DRT7_564	Q8DVD9_65
Q8DRT7_468	Q8DVD9_320
Q8DRT7_360	Q8DVE5_544
Q8DRT7_335	Q8DVF0_29
Q8DRT8_37	Q8DVJ2_124
Q8DRT8_65	Q8DVK2_12
Q8DRT8_72	Q8DVL5_64
Q8DRT8_278	Q8DVL5_390
Q8DRU3_92	Q8DVL7_90
Q8DRU6_276	Q8DVP9_64
Q8DRU8_256	Q8DVT3_13
Q8DRU8_345	Q8DVU9_15
Q8DRU8_238	Q8DVV2_130
Q8DRU8_109	Q8DVV3_73
Q8DRU8_10	Q8DVV3_254
Q8DRV2_425	Q8DVV3_118
Q8DRV2_244	Q8DVV4_36
Q8DRV2_317	Q8DVV5_136
Q8DRV2_313	Q8DVX2_223
Q8DRV9_502	Q8DW28_370
Q8DRV9_353	Q8DW32_151
Q8DRW2_289	Q8DW43_58
Q8DRX2_93	Q8DW43_307
Q8DRX2_83	Q8DW43_20
Q8DRX7_66	Q8DW45_169
Q8DRZ8_139	Q8DWB9_6
Q8DS05_570	Q8DWB9_850
Q8DS07_184	Q8DWD4_263
Q8DS09_274	Q8DWD4_165
Q8DS11_118	Q8DWD4_175
Q8DS11_168	Q8DWD4_155
Q8DS11_146	Q8DWD7_34
Q8DS11_29	Q8DWE1_3
Q8DS11_109	Q8DWE1_30
Q8DS12_262	Q8DWG0_42
Q8DS12_265	Q8DWG0_61
Q8DS12_269	Q8DWH0_159
Q8DS12_234	Q8DWL8_22
Q8DS12_10	Q8DWL8_15
Q8DS16_156	Q8DWL9_70
Q8DS16_195	Q8DWM3_221
Q8DS16_187	Q8DWM3_105
Q8DS16_3	Q9XB21_4
Q8DS17_122	Q9XB21_76
Q8DS18_70
Q8DS18_27
Q8DS18_28
Q8DS18_32
Q8DS19_8
Q8DS19_102
Q8DS19_41
Q8DS20_101
Q8DS20_67
Q8DS21_11
Q8DS22_55
Q8DS23_113
Q8DS23_23
Q8DS23_31
Q8DS23_53
Q8DS24_42
Q8DS25_8
Q8DS25_49
Q8DS27_65
Q8DS28_84
Q8DS28_39
Q8DS28_59
Q8DS28_20
Q8DS33_103
Q8DS36_236
Q8DS36_245
Q8DS36_86
Q8DS36_16
Q8DS36_292
Q8DS36_6
Q8DS44_295
Q8DS46_75
Q8DS46_848
Q8DS46_1143
Q8DS46_845
Q8DS47_368
Q8DS47_1035
Q8DS47_617
Q8DS47_630
Q8DS57_25
Q8DS58_75
Q8DS59_71
Q8DS65_180
Q8DS74_54
Q8DS74_60
Q8DS74_88
Q8DS74_23
Q8DS74_82
Q8DS77_91
Q8DS84_8
Q8DS85_12
Q8DS85_300
Q8DS85_512
Q8DSB7_282
Q8DSB7_32
Q8DSC2_45
Q8DSC4_326
Q8DSC4_306
Q8DSC4_206
Q8DSC4_169
Q8DSC4_299
Q8DSC9_81
Q8DSC9_75
Q8DSC9_37
Q8DSC9_91
Q8DSD1_541
Q8DSD7_41
Q8DSE0_186
Q8DSE7_6
Q8DSF1_9
Q8DSF1_291
Q8DSF1_77
Q8DSF4_31
Q8DSF5_16
Q8DSF5_20
Q8DSF8_141
Q8DSG1_391
Q8DSG3_466
Q8DSG4_78
Q8DSG4_16
Q8DSG5_34
Q8DSG5_388
Q8DSG5_252
Q8DSG6_439
Q8DSI6_76
Q8DSJ4_61
Q8DSJ5_79
Q8DSJ9_438
Q8DSL1_828
Q8DSL1_831
Q8DSN0_193
Q8DSN1_111
Q8DSN4_214
Q8DSN4_207
Q8DSN5_125
Q8DSN5_209
Q8DSN5_99
Q8DSN8_107
Q8DSP6_196
Q8DSP7_24
Q8DSP8_265
Q8DSP8_98
Q8DSP9_57
Q8DSQ8_11
Q8DSR0_202
Q8DSR3_392
Q8DSS8_14
Q8DST1_80
Q8DST2_236
Q8DST6_27
Q8DST6_61
Q8DST7_178
Q8DST7_182
Q8DST7_167
Q8DST7_163
Q8DSU0_348
Q8DSU0_227
Q8DSU0_167
Q8DSU1_115
Q8DSU3_137
Q8DSU3_144
Q8DSU3_7
Q8DSU3_240
Q8DSU5_103
Q8DSU5_150
Q8DSU5_4
Q8DSV0_81
Q8DSV3_267
Q8DSV3_316
Q8DSV3_357
Q8DSV3_313
Q8DSV6_22
Q8DSV6_324
Q8DSW4_172
Q8DSW4_219
Q8DSW7_15
Q8DSW8_569
Q8DSW8_630
Q8DSW8_435
Q8DSW8_578
Q8DSX6_221
Q8DSX9_80
Q8DSY0_198
Q8DSY0_200
Q8DSY0_31
Q8DSY0_190
Q8DSY0_184
Q8DSY1_181
Q8DSY2_140
Q8DSY2_169
Q8DSY2_154
Q8DSY2_158
Q8DSY2_180
Q8DSY2_115
Q8DSY2_146
Q8DSZ8_125
Q8DSZ8_18
Q8DSZ9_111
Q8DSZ9_205
Q8DSZ9_27
Q8DT07_108
Q8DT07_10
Q8DT07_243
Q8DT08_237
Q8DT09_23
Q8DT10_354
Q8DT12_142
Q8DT12_400
Q8DT12_640
Q8DT12_126
Q8DT12_225
Q8DT14_485
Q8DT23_355
Q8DT23_296
Q8DT28_175
Q8DT28_409
Q8DT30_123
Q8DT30_483
Q8DT31_482
Q8DT31_457
Q8DT31_296
Q8DT31_10
Q8DT32_638
Q8DT33_161
Q8DT33_94
Q8DT38_32
Q8DT49_204
Q8DT51_509
Q8DT61_63
Q8DT63_7
Q8DT66_76
Q8DT81_48
Q8DTA1_38
Q8DTA6_518
Q8DTA7_98
Q8DTA7_224
Q8DTB0_191
Q8DTB3_534
Q8DTB3_379
Q8DTB3_281
Q8DTB5_50
Q8DTC1_267
Q8DTD1_60
Q8DTD5_27
Q8DTD8_238
Q8DTD8_5
Q8DTE3_253
Q8DTE9_83
Q8DTF3_545
Q8DTF8_501
Q8DTG2_392
Q8DTG2_339
Q8DTG2_322
Q8DTG2_358
Q8DTG2_131
Q8DTG2_32
Q8DTG5_31
Q8DTG7_145
Q8DTH8_34
Q8DTH8_24
Q8DTJ2_500
Q8DTJ5_420
Q8DTJ5_877
Q8DTJ6_115
Q8DTJ6_1046
Q8DTJ7_656
Q8DTJ7_1065
Q8DTK0_129
Q8DTL0_70
Q8DTL1_155
Q8DTL3_212
Q8DTL3_73
Q8DTM2_431
Q8DTM2_93
Q8DTM4_101
Q8DTM4_186
Q8DTM4_328
Q8DTM4_323
Q8DTM4_348
Q8DTM6_29
Q8DTM7_71
Q8DTP5_31
Q8DTQ3_309
Q8DTQ3_135
Q8DTQ3_57
Q8DTQ5_34
Q8DTQ9_14
Q8DTS9_92
Q8DTS9_211
Q8DTS9_190
Q8DTT3_2
Q8DTT4_54
Q8DTT4_7
Q8DTT5_94
Q8DTT5_185
Q8DTT5_23
Q8DTT9_105
Q8DTU0_125
Q8DTV2_5
Q8DTV3_88
Q8DTV9_126
Q8DTW7_104
Q8DTW7_98
Q8DTW7_197
Q8DTW8_22
Q8DTW9_363
Q8DTW9_101
Q8DTW9_90
Q8DTW9_332
Q8DTX3_29
Q8DTX4_4
Q8DTX6_90
Q8DTX7_396
Q8DTX7_32
Q8DTX7_418
Q8DTX7_433
Q8DTX7_464
Q8DU17_99
Q8DU18_213
Q8DU23_44
Q8DU26_396
Q8DU36_284
Q8DU41_255
Q8DU43_248
Q8DU55_457
Q8DU60_58
Q8DU62_17
Q8DU72_386
Q8DU74_223
Q8DU81_301
Q8DU81_5
Q8DU82_157
Q8DU84_25
Q8DU84_93
Q8DU84_11
Q8DU85_529
Q8DU85_533
Q8DU85_203
Q8DU91_69
Q8DU92_70
Q8DU94_8
Q8DU94_240
Q8DU95_171
Q8DUA0_17
Q8DUA3_72
Q8DUB4_332
Q8DUD7_182
Q8DUG4_228
Q8DUG5_88
Q8DUG5_93
Q8DUG5_44
Q8DUH2_54
Q8DUH2_102
Q8DUH3_695
Q8DUH3_329
Q8DUH3_339
Q8DUH3_180
Q8DUH3_285
Q8DUH3_408
Q8DUH3_243
Q8DUH3_585
Q8DUH3_474
Q8DUH3_348
Q8DUH3_464
Q8DUI5_242
Q8DUI5_127
Q8DUJ5_248
Q8DUJ5_77
Q8DUJ6_11
Q8DUJ6_57
Q8DUJ6_160
Q8DUJ6_54
Q8DUK4_464
Q8DUK5_225
Q8DUL0_7
Q8DUL2_284
Q8DUL2_293
Q8DUL8_206
Q8DUN3_82
Q8DUN5_88
Q8DUN5_98
Q8DUN9_82
Q8DUN9_87
Q8DUP1_11
Q8DUP3_364
Q8DUP4_93
Q8DUP7_28
Q8DUQ4_73
Q8DUQ6_100
Q8DUR5_219
Q8DUS0_724
Q8DUS8_6
Q8DUT3_167
Q8DUT7_126
Q8DUT8_242
Q8DUT8_119
Q8DUW8_150
Q8DUW8_319
Q8DUX2_69
Q8DUX2_20
Q8DUX3_72
Q8DUX7_97
Q8DV01_481
Q8DV01_485
Q8DV01_454
Q8DV01_440
Q8DV06_148
Q8DV07_35
Q8DV08_167
Q8DV08_296
Q8DV10_774
Q8DV10_145
Q8DV10_466
Q8DV17_46
Q8DV17_41
Q8DV21_59
Q8DV22_70
Q8DV22_116
Q8DV22_68
Q8DV22_134
Q8DV31_19
Q8DV42_32
Q8DV58_39
Q8DV58_49
Q8DV61_31
Q8DV70_14
Q8DV70_44
Q8DV71_134
Q8DV71_93
Q8DV78_7
Q8DV81_188
Q8DV90_203
Q8DV90_403
Q8DV90_400
Q8DV90_226
Q8DVA9_133
Q8DVB5_272
Q8DVC5_127
Q8DVC5_13
Q8DVC5_9
Q8DVC8_23
Q8DVD0_184
Q8DVD0_188
Q8DVD0_739
Q8DVD0_749
Q8DVD2_83
Q8DVD2_80
Q8DVD3_418
Q8DVD3_289
Q8DVD3_821
Q8DVD8_150
Q8DVD8_60
Q8DVE3_311
Q8DVE3_446
Q8DVE3_5
Q8DVE5_329
Q8DVE5_360
Q8DVE8_235
Q8DVF0_95
Q8DVF0_19
Q8DVF2_195
Q8DVI1_208
Q8DVI6_104
Q8DVI8_30
Q8DVI8_3
Q8DVI8_136
Q8DVI8_24
Q8DVJ2_135
Q8DVJ2_58
Q8DVJ2_245
Q8DVJ5_39
Q8DVK1_6
Q8DVK2_22
Q8DVK7_387
Q8DVK7_71
Q8DVK8_143
Q8DVL1_17
Q8DVL1_108
Q8DVL1_103
Q8DVL7_179
Q8DVL7_110
Q8DVL9_208
Q8DVM2_7
Q8DVN0_12
Q8DVN6_132
Q8DVN9_120
Q8DVP5_206
Q8DVP9_822
Q8DVP9_327
Q8DVP9_11
Q8DVQ2_100
Q8DVQ2_16
Q8DVQ3_120
Q8DVQ5_217
Q8DVS2_432
Q8DVS3_16
Q8DVU9_216
Q8DVU9_220
Q8DVV2_369
Q8DVV2_302
Q8DVV2_306
Q8DVV2_12
Q8DVV2_83
Q8DVV2_217
Q8DVV2_45
Q8DVV2_137
Q8DVV2_64
Q8DVV2_69
Q8DVV3_108
Q8DVV3_229
Q8DVV3_70
Q8DVV3_61
Q8DVV3_46
Q8DVV3_253
Q8DVV4_589
Q8DVV4_39
Q8DVV4_136
Q8DVV5_117
Q8DVW0_214
Q8DVX2_267
Q8DVX2_57
Q8DVX6_350
Q8DVX8_78
Q8DVX9_91
Q8DVX9_159
Q8DVX9_322
Q8DVY7_218
Q8DVY7_213
Q8DW01_135
Q8DW14_153
Q8DW14_209
Q8DW14_161
Q8DW22_81
Q8DW22_347
Q8DW25_425
Q8DW25_356
Q8DW29_102
Q8DW30_265
Q8DW31_29
Q8DW32_114
Q8DW32_127
Q8DW32_134
Q8DW41_210
Q8DW41_57
Q8DW42_233
Q8DW43_337
Q8DW43_316
Q8DW43_52
Q8DW43_245
Q8DW44_80
Q8DW44_145
Q8DW45_296
Q8DW46_499
Q8DW46_339
Q8DW47_43
Q8DW57_78
Q8DW98_3
Q8DWA2_216
Q8DWA2_207
Q8DWA9_91
Q8DWA9_319
Q8DWB0_31
Q8DWB1_4
Q8DWB3_13
Q8DWB9_249
Q8DWC2_54
Q8DWC2_5
Q8DWC7_247
Q8DWD3_99
Q8DWD3_300
Q8DWD4_339
Q8DWD4_171
Q8DWD4_184
Q8DWD4_209
Q8DWD5_228
Q8DWD5_444
Q8DWD5_275
Q8DWD6_253
Q8DWD6_164
Q8DWD7_84
Q8DWE8_126
Q8DWG0_120
Q8DWG0_125
Q8DWG0_55
Q8DWG0_260
Q8DWG0_270
Q8DWH0_155
Q8DWH2_22
Q8DWH2_45
Q8DWH2_31
Q8DWH7_444
Q8DWH8_10
Q8DWI5_178
Q8DWJ5_48
Q8DWM1_9
Q8DWM1_49
Q8DWM1_337
Q8DWM1_311
Q8DWM3_96
Q8DWM3_158
Q8DWM7_610
Q8DWN5_154
Q8DWN5_155
Q8DWN5_186
Q8DWN6_322
Q8DWN6_89
Q8DWN8_140
Q8DWN8_19
Q8DWN9_367
Q93D83_165
Q93D83_60
Q93D83_53
Q93D95_224
Q93D97_131
Q93D98_100
Q93DA2_247
Q93DA2_282
Q93DA2_197
Q9X670_10
Q9X670_166
Q9X670_160
